# Supplementary material for: Baseline Plasma Metabotype Correlates With Direct-Acting Antiviral Therapy Nonresponse for HCV in HIV–HCV Coinfected Patients
Source: Front Mol Biosci. 2022 Jan 10;8:748014. doi: 10.3389/fmolb.2021.748014 (PMC8784690; doi:10.3389/fmolb.2021.748014)
Supplement: Supplementary file 1 [file Table1.XLSX]

## Sheet: Sheet2
Supplementary Table: 1 Total Metabolites identified in the Plasma of DAA responders , DAA non responders , Genotype 1 and Genotype 3.
S.no	Molecular Weight	Area (Max.)	RT [min]	RT Tolerance [min]	mzCloud	HMDB	KEGG	HMDB or KEGG	Name	Identification	BioCyc Pathways	Metabolika Pathways	Average Expression (Baseline Reponder)	Average Expression (Baseline Non responder)	FC ( Baseline Non responder vs responder)	pval ( Baseline Non responder vs responder)	MeanDecreaseAccuracy (Random forest: (Baseline Non responder vs responder)	AUC( Baseline Non responder vs responder)	Pval AUC( Baseline Non responder vs responder)	Average Expression (Post Therapy Reponder)	Average Expression (Post Therapy Non responder)	FC ( Post Therapy Non responder vs responder)	pval ( Post Therapy Non responder vs responder)	MeanDecreaseAccuracy (Random forest: (Post Therapy Non responder vs responder)	AUC( Post Therapy Non responder vs responder)	Pval AUC( Post TherapyNon responder vs responder)	Average Expression (Baseline Genotype 1)	Average Expression (Baseline Genotype 3)	FC (Baseline Genotype 1 vs 3)	pval ( Baseline Genotype 1 vs 3)	MeanDecreaseAccuracy (Baseline Random forest: ( Genotype 1 vs 3)	Average Expression (Post therapy Genotype 1)	Average Expression (Post therapy Genotype 3)	FC (Post therapy Genotype 1 vs 3)	pval ( Post therapy Genotype 1 vs 3)	MeanDecreaseAccuracy (Post therapy Random forest: ( Genotype 1 vs 3)
1	75.0683	3.24064e+06	0.864	0.2	49	HMDB0012136	C05771	C05771	1-Aminopropan-2-ol	Mass, RT	Other	Other	849363	1.0213e+06	1.21	NS	-0.00061369	0.52	0.52	196312	85937.6	0.44	0.014834	0.0010639	0.84	0.02	456918	318552	1.44	NS	-0.00025	77566	65776.8	1.18	0.13	0.00052857
2	78.0138	2.46523e+06	1.41	0.2	0	HMDB0032425	NA	HMDB0032425	Mercaptoethanol	Mass, RT	Other	Other	1.3074e+06	1.35966e+06	1.04	NS	0	0.53	0.53	1.46063e+06	1.5206e+06	1.05	NS	NS	0	0	2.70724e+06	2.8428e+06	0.96	NS	0	62308.7	29023.6	2.15	0.83	0
3	83.0733	1.18935e+06	1.389	0.2	0	HMDB0060253	C06178	C06178	1-Methylpyrrolinium	Mass, RT	Other	Superpathway of linamarin and lotaustralin biosynthesis	408840	626579	1.54	NS	NS	NS	NS	568584	503227	0.89	NS	-0.00063929	0.56	0.8	31449.9	128566	0.25	NS	NS	2.12485e+06	2.20916e+06	0.97	0.02	-0.00049702
4	84.0216	4.57538e+06	16.224	0.2	0	METPA0766	C06144	C06144	3-Butynoate	Mass			374179	1.42049e+06	3.8	NS	-0.00020476	0.66	0.66	115011	139495	1.22	NS	-0.00016071	0.62	0.36	54489.2	21805.9	2.5	0.01	0.0022147	1.00402e+06	391554	2.57	0.43	-1.1905e-05
5	85.0889	2.56294e+07	1.376	0.2	0	HMDB0034301	C01746	C01746	Piperidine	Mass, RT	Other		1.43189e+07	1.4225e+07	1	NS	NS	NS	NS	19470.9	91620.7	4.71	NS	NS	0	0	181469	6.29351e+06	0.03	NS	NS	935269	667395	1.41	0.57	-0.00010417
6	86.0365	929165	0.805	0.2	44	HMDB0000349	NA	HMDB0000349	Lactone	Mass, RT	Other	Other	222592	221229	1	NS	-0.0002	0.52	0.52	378918	268725	0.71	NS	-0.0002006	0.68	0.19	40267.6	24398.1	1.66	NS	-8.3929e-05	1.43408e+06	2.36821e+06	0.61	0.17	-0.00049603
7	89.0474	3.31e+06	1.188	0.2	0	HMDB0000056	C00099	C00099	Beta-Alanine	Mass, RT	tRNA charging;superpathway of indole-3-acetate conjugate biosynthesis;superpathway of L-lysine degradation;streptomycin biosynthesis;indole-3-acetate inactivation VIII;Other	Superpathway of indole-3-acetate conjugate biosynthesis;Superpathway of L-lysine degradation;Arginine, ornithine and proline interconversion;Superpathway of aromatic compound degradation via 3-oxoadipate;Superpathway of ergotamine biosynthesis;Other	1.55095e+06	1.49311e+06	0.97	NS	-0.0001	0.55	0.55	1.57329e+06	1.48633e+06	0.95	NS	0.00023214	0.58	0.89	6.54516e+07	7.5148e+07	0.88	NS	0.0024651	52257.8	18019.2	2.91	0.39	-0.0001875
8	90.0309	2.90139e+08	1.425	0.2	24	NA	C00577	C00577	D-Glyceraldehyde	Mass			4.6074e+07	7.60775e+07	1.66	NS	-0.00015476	0.5	0.5	1.01165e+08	6.31306e+07	0.63	NS	-0.00014583	0.5	0.91	2.12728e+06	696163	3.06	0.15	-0.00069504	276552	346016	0.8	0.7	-0.00019643
9	90.0317	184469	1.234	0.2	0	HMDB0000190	C00256	C00256	Lactate	Mass, RT	Other	Other	53285.5	56031.8	1.06	NS	0.00019643	0.58	0.58	82829.5	54630	0.66	NS	-6.7262e-05	0.74	0.11	268366	197760	1.36	NS	-0.00012143	4.52176e+06	2.34862e+06	1.93	0.45	0.00020774
10	93.0575	1.08293e+06	1.409	0.2	12	HMDB0003012	C00292	C00292	Aniline	Mass, RT, Spectral Match	Other		453448	600130	1.33	NS	0.00025476	0.76	0.76	486910	418137	0.86	NS	0	0.55	0.38	1.10258e+06	148547	7.43	NS	0.00035061	1.64273e+06	194723	8.44	0.02	-0.00053036
11	94.0417	2.75305e+06	1.433	0.2	135	HMDB0000228	C15584	C15584	Phenol	Mass, RT	Other	Anaerobic aromatic compound degradation (Thauera aromatica)	1.5454e+06	2.05404e+06	1.33	NS	NS	NS	NS	19320.8	16855.4	0.88	NS	NS	0	0	33435.1	426781	0.08	NS	NS	80992	657932	0.13	0.3	0.00081726
12	97.9666	1.38266e+06	0.681	0.2	0	HMDB0001448	C00059	C00059	Sulfate	Mass			926599	803478	0.87	NS	0.0001	0.68	0.68	758331	835676	1.11	NS	NS	0	0	4.52176e+06	2.71722e+06	1.67	NS	NS	1.79248e+06	1.21056e+06	1.49	0.41	0.0004371
13	99.0681	2.64731e+08	1.589	0.2	12	HMDB0011749	NA	HMDB0011749	Valerolactam	Mass, Spectral batch	Other	Superpathway of linamarin and lotaustralin biosynthesis	4.19265e+07	6.54915e+07	1.57	NS	0.0001	0.5	0.5	6.37825e+07	4.00204e+07	0.63	NS	-0.0003125	0.57	0.32	40405.5	16347.8	2.48	NS	2.0238e-05	3.29976e+07	6.79068e+07	0.49	0.37	5.3571e-05
14	99.0681	313374	1.051	0.2	4	HMDB0004193	C05842	C05842	N-Methyl-2-pyrrolidone	Mass, Spectral batch	Other	Superpathway of linamarin and lotaustralin biosynthesis	61697.8	81516.6	1.33	NS	-0.00063929	0.63	0.63	585290	626994	1.08	NS	-0.00041964	0.55	0.73	254806	87819.6	2.91	0.22	-0.0002165	4.28565e+07	5.36476e+07	0.8	0.42	-0.00025
15	99.1044	463199	2.394	0.2	5	HMDB0031404	C00571	C00571	Cyclohexylamine	Mass, Spectral batch			188742	235813	1.25	NS	0.000125	0.62	0.62	262640	171547	0.66	NS	9.0476e-05	0.72	0.11	5.80279e+07	3.58059e+07	1.63	NS	-0.00025893	30666.2	27327.6	1.13	0.94	-0.00057143
16	101.047	2.10374e+06	0.282	0.2	32	HMDB0036458	C01234	C01234	1-Aminocyclopropane	Mass, RT	superpathway of jasmonoyl-amino acid conjugates biosynthesis;jasmonoyl-amino acid conjugates biosynthesis I;Other	Superpathway of jasmonoyl-amino acid conjugates biosynthesis;Superpathway of branched chain amino acid biosynthesis;Other	1.35132e+06	1.03641e+06	0.77	NS	-0.00024405	0.72	0.72	1.38186e+06	933926	0.68	NS	-0.00052639	0.67	0.24	20062.4	1.23462e+06	0.02	NS	-0.0001125	662019	608812	1.09	0.28	-0.00043948
17	101.085	71054.3	9.609	0.2	0	HMDB0002577	NA	HMDB0002577	Cholic acid glucuronide	Mass			45738.5	37851.9	0.83	NS	-0.00017143	0.56	0.56	49553.7	27704.1	0.56	0.093946	-0.00027778	0.72	0.1	490651	582828	0.85	0.4	0.000325	6.54516e+07	5.57866e+07	1.18	0.66	-0.00062083
18	101.12	2.41968e+06	19.693	0.2	4	HMDB0032323	C08306	C08306	Hexylamine	Mass, RT	Other		680728	696202	1.03	NS	-0.0004873	0.52	0.52	249115	230870	0.93	NS	NS	0	0	174237	484272	0.36	NS	0.0009006	524078	518154	1.02	0.58	-7.1429e-05
19	102.031	5.58713e+06	0.785	0.2	16	HMDB0001172	C00349	C00349	2-Methyl-3-oxopropanoic acid	Mass			3.06206e+06	3.0663e+06	1.01	NS	-0.0004625	0.58	0.58	2.81319e+06	2.69903e+06	0.96	NS	-0.00014286	0.59	0.45	4.20003e+06	2.43315e+06	1.73	NS	0.00034861	74727.1	110373	0.68	0.22	2.0833e-05
20	103.063	5.47879e+07	1.332	0.2	98	HMDB0001906	C03665	C03665	2-Aminoisobutyric acid	Mass, RT, Spectral Match	nicotine degradation I (pyridine pathway);Other	Other	5.91008e+06	888710	0.16	NS	-0.00046012	0.73	0.73	7093.15	73294.5	10.34	NS	0.00020536	0.54	0.86	41040	294957	0.14	0.23	6.5873e-05	35390.4	19557.4	1.81	0.05	0
21	103.063	2.52762e+07	1.038	0.2	8	HMDB0003911	C05145	C05145	3-Amino-2-methylpropanoate	Mass, RT	nicotine degradation I (pyridine pathway);Other	Other	2.89112e+06	584511	0.21	NS	-0.00030357	0.69	0.69	41271.6	41378.9	1.01	NS	-0.00021429	0.62	0.54	25695.2	140254	0.19	0.4	-7.1429e-05	104017	3.57305e+06	0.03	0.56	-0.00046429
22	103.099	3.27258e+08	0.829	0.13	3	HMDB0000097	C00114	C00114	Choline	Mass, RT, Spectral Match	Other		1.1742e+08	1.61513e+08	1.38	NS	7.0833e-05	0.76	0.76	1.68047e+08	1.54205e+08	0.92	NS	0.00015893	0.63	0.47	524078	636571	0.83	NS	-0.00030952	3.24391e+06	1.8596e+06	1.75	0.15	-0.00015476
23	104.029	774673	1.541	0.2	242	HMDB0031242	NA	HMDB0031242	tetrahydrothiopheneoxide	Mass, RT	Other		137875	284465	2.07	0.051971	0.00015417	0.78	0.78	212978	79853	0.38	NS	-0.0002	0.6	0.17	376801	469203	0.81	0.27	-0.00048611	36930.2	21819.6	1.7	0.85	-0.00055238
24	106.042	1.24334e+06	1.451	0.2	101	HMDB0006115	C00193	C00193	Benzaldehyde	Mass, RT	Other	Superpathway of aromatic compound degradation via 3-oxoadipate;Other	708305	866565	1.23	NS	-0.00022143	0.7	0.7	842549	716223	0.86	NS	NS	0	0	27836.3	11503.4	2.42	NS	-6.25e-05	106731	431556	0.25	0.54	-0.00039167
25	107.037	2.26072e+06	7.494	0.2	41	HMDB0004290	C06051	C06051	Pyridine-3-aldehyde	Mass, RT	Other		154078	170012	1.11	NS	NS	NS	NS	1.53744e+06	1.25401e+07	8.16	NS	NS	0	0	1.2383e+06	971934	1.28	NS	NS	4.94156e+06	8.21474e+06	0.61	0.45	-1.5873e-05
26	111.043	3.14945e+06	1.381	0.2	9	HMDB0000630	C00380	C00380	Cytosine	Mass, RT, Spectral Match	Other	Other	1.17019e+06	562918	0.49	NS	-2.8571e-05	0.72	0.72	1.73401e+06	587989	0.34	0.050066	0.00052202	0.79	0.06	120252	282983	0.43	NS	-8.9286e-06	192160	16898	11.38	0.14	0.00016667
27	113.047	1.16336e+06	1.636	0.2	31	HMDB0001301	C04322	C04322	1-Pyrroline-5-carboxylate	Mass, RT	Other	Arginine, ornithine and proline interconversion;Superpathway of L-citrulline metabolism	233931	258204	1.11	NS	-2.7778e-05	0.53	0.53	76019.9	60376.9	0.8	NS	-0.00029663	0.58	0.94	1.15018e+06	1.47006e+06	0.79	NS	-8.3929e-05	357817	83285.2	4.3	0.58	0.0008371
28	113.059	6.24904e+07	0.875	0.142	4	HMDB0000562	C00791	C00791	Creatinine	Mass, RT, Spectral Match	Other		4.22654e+07	4.40318e+07	1.05	NS	-0.0002	0.55	0.55	4.09865e+07	3.53789e+07	0.87	NS	NS	0	0	132621	379025	0.35	NS	NS	4.11377e+06	2.86304e+06	1.44	0.49	0.0015054
29	113.084	8.57192e+06	2.801	0.2	6	HMDB0062769	C06593	C06593	Caprolactam	Mass, Spectral batch	Other		2.22987e+06	2.84882e+06	1.28	NS	-0.00017143	0.66	0.66	86879.2	128344	1.48	NS	0.00020536	0.6	0.84	420535	370187	1.14	NS	-0.00014962	64940.6	24850	2.62	0.98	-0.00025
30	115.063	2.47076e+07	1.316	0.2	14	HMDB0000162	C00148	C00148	Proline	Mass, RT, Spectral Match	tRNA charging;L-citrulline biosynthesis;superpathway of L-citrulline metabolism;Other	Arginine, ornithine and proline interconversion;Superpathway of L-citrulline metabolism;Superpathway of ergotamine biosynthesis;Other	1.2511e+07	1.21332e+07	0.97	NS	NS	NS	NS	1.60834e+07	1.27564e+07	0.8	0.097268	0.00079127	0.73	0.1	192160	24747.1	7.77	NS	NS	5.2001e+07	2.19022e+07	2.38	0.85	-7.7381e-06
31	116.047	1.06363e+07	1.377	0.2	31	HMDB0000128	C00581	C00581	Guanidoacetic acid	Mass			842823	835939	1	NS	NS	NS	NS	917050	885001	0.97	NS	NS	0	0	884855	806395	1.1	NS	NS	2.01761e+06	789968	2.56	0.04	1.8849e-05
32	117.057	2.50773e+06	2.29	0.2	34	HMDB0000738	C00463	C00463	Indole	Mass, RT, Spectral Match	superpathway of chorismate metabolism;Other	Superpathway of chorismate metabolism;Superpathway of aromatic amino acid biosynthesis;Superpathway of L-tryptophan biosynthesis;Other	1.39107e+06	1.3396e+06	0.97	NS	NS	NS	NS	1.55558e+06	974265	0.63	0.029965	0.00025198	0.79	0.03	409223	252220	1.63	NS	-0.00019129	248710	314975	0.79	0.35	0.0002381
33	117.079	2.60005e+08	1.584	0.2	73	HMDB0000883	C00183	C00183	Valine	Mass, RT, Spectral Match	tRNA charging;superpathway of indole-3-acetate conjugate biosynthesis;superpathway of jasmonoyl-amino acid conjugates biosynthesis;superpathway of L-lysine degradation;indole-3-acetate inactivation VIII;jasmonoyl-amino acid conjugates biosynthesis I;&gamma;-butyrobetaine degradation;dapdiamides biosynthesis;nicotine degradation I (pyridine pathway);Other	Superpathway of indole-3-acetate conjugate biosynthesis;Superpathway of L-lysine degradation;Superpathway of jasmonoyl-amino acid conjugates biosynthesis;Arginine, ornithine and proline interconversion;Superpathway of linamarin and lotaustralin biosynthesis;Superpathway of branched chain amino acid biosynthesis;Other	4.33935e+07	6.61175e+07	1.53	NS	-8.8095e-05	0.52	0.52	6.61768e+07	4.12221e+07	0.63	NS	-0.00011111	0.58	0.25	2.01761e+06	936680	2.16	NS	-7.8968e-05	27836.3	11138.1	2.5	0.4	-0.00031111
34	117.079	1.05088e+08	1.025	0.2	10	HMDB0000043	C00719	C00719	Betaine	Mass, RT, Spectral Match	tRNA charging;superpathway of indole-3-acetate conjugate biosynthesis;superpathway of jasmonoyl-amino acid conjugates biosynthesis;superpathway of L-lysine degradation;indole-3-acetate inactivation VIII;jasmonoyl-amino acid conjugates biosynthesis I;&gamma;-butyrobetaine degradation;dapdiamides biosynthesis;nicotine degradation I (pyridine pathway);Other	Superpathway of indole-3-acetate conjugate biosynthesis;Superpathway of L-lysine degradation;Superpathway of jasmonoyl-amino acid conjugates biosynthesis;Arginine, ornithine and proline interconversion;Superpathway of linamarin and lotaustralin biosynthesis;Superpathway of branched chain amino acid biosynthesis;Other	5.99156e+07	7.05112e+07	1.18	NS	-0.00038333	0.66	0.66	6.13921e+07	6.07937e+07	1	NS	-0.00025556	0.55	0.84	4.56075e+06	627565	7.27	NS	0.00020536	79004.4	98846.2	0.8	0.15	-0.00028869
35	118.062	339217	1.192	0.2	0	HMDB0035143	CE2028	CE2028	2-Hydroxy2-methylbutyricacid	Mass			100495	77751.7	0.78	NS	0.00022619	0.53	0.53	39435.1	106888	2.72	NS	-0.00032837	0.52	0.91	40728.1	54969.1	0.75	NS	-0.00041786	121688	24079.8	5.06	0.81	5.5556e-05
36	119.058	3.4591e+06	1.353	0.2	67	HMDB0030393	NA	HMDB0030393	Methylserine	Mass, RT	tRNA charging;aspartate superpathway;adenosylcobalamin biosynthesis I (anaerobic);Other	Aspartate superpathway;Adenosylcobalamin biosynthesis I (anaerobic);Adenosylcobalamin biosynthesis II (aerobic);Superpathway of branched chain amino acid biosynthesis;Other	521201	234184	0.45	NS	NS	NS	NS	212956	212348	1	NS	-0.00011429	0.57	0.9	3.45978e+06	1.65968e+06	2.09	NS	NS	694376	439384	1.59	0.87	-0.00022222
37	120.042	184469	1.225	0.2	0	HMDB0002649	C01796	C01796	Erythrose	Mass, RT	Other		53078.7	55859	1.06	NS	0	0.59	0.59	23409.8	19668.2	0.85	NS	-0.00050893	0.72	0.12	3.41653e+06	2.68185e+06	1.28	NS	2.0833e-05	96131.1	87344.8	1.11	0.72	0.0014589
38	120.057	1.79001e+06	11.115	0.2	173	HMDB0006236	C00601	C00601	Phenylacetaldehyde	Mass, RT	Other	Anaerobic aromatic compound degradation (Thauera aromatica);Other	1.09842e+06	1.24863e+06	1.14	NS	-0.00029524	0.68	0.68	985500	994507	1.01	NS	NS	0	0	107364	44010.1	2.44	NS	0	203285	109379	1.86	0.8	-7.1429e-05
39	120.081	7.45342e+08	6.322	0.2	19	HMDB0012275	C05332	C05332	Phenylethylamine	Mass			1.6928e+08	2.19083e+08	1.3	NS	0.00014286	0.59	0.59	47166.9	41039.8	0.88	NS	0	0.56	0.91	138160	3.67368e+07	0.01	0.28	-3.0556e-05	633757	1.54864e+06	0.41	0.26	5.9524e-05
40	122.036	1.70463e+07	3.607	0.2	0	HMDB0013677	C00180	C00180	3,5-Dihydroxybenzoic acid	Mass			806254	909321	1.13	NS	NS	NS	NS	944628	1.07239e+06	1.14	NS	NS	0	0	190117	224504	0.85	NS	NS	66687.9	33396.3	2	0.19	0.00029762
41	122.038	2.68149e+06	21.739	0.2	0	NA	C03840	C03840	Juglone	Mass			860667	544363	0.64	NS	NS	NS	NS	7282.16	6993.04	0.97	NS	NS	0	0	3.25355e+06	604947	5.38	NS	NS	443914	264669	1.68	0.99	-0.00074702
42	122.047	1.78892e+06	1.056	0.2	48	HMDB0001406	C00153	C00153	Nicotinamide	Mass, RT	Other	Other	171277	328431	1.92	0.058464	0.000625	0.75	0.75	371776	327241	0.89	NS	-0.00033532	0.63	0.73	4.11377e+06	3.58437e+06	1.15	0.31	5.1587e-05	244960	117234	2.09	0.62	0.00011329
43	123.032	1.22464e+06	1.365	0.2	34	HMDB0001488	C00253	C00253	Nicotinic acid	Mass, RT, Spectral Match	Other	Adenosylcobalamin biosynthesis I (anaerobic);Adenosylcobalamin biosynthesis II (aerobic);Other	168151	183550	1.1	NS	NS	NS	NS	207367	85815.3	0.42	0.078609	0.0001131	0.74	0.08	36912.1	30847.4	1.2	0.13	-0.0001851	36912.1	21863.8	1.69	0.26	-0.00033333
44	123.992	1.54794e+06	13.723	0.2	1	METPA0367	C03167	C03167	Phosphonoacetaldehyde	Mass, RT	Other		428269	537449	1.26	NS	NS	NS	NS	19564.5	16276.7	0.84	NS	-7.1429e-05	0.72	0.39	46120.9	139376	0.34	NS	NS	268366	175977	1.53	0.11	-0.00015476
45	124.053	110936	10.182	0.2	0	METPA0335	C02923	C02923	3-Methylcatechol	Mass			39377.6	45215.8	1.15	NS	-0.00025774	0.6	0.6	36287.1	46654.2	1.29	NS	0	0.69	0.12	21362.4	2.16722e+06	0.01	NS	NS	4.04435e+06	348655	11.6	0.6	-1.1905e-05
46	124.064	705016	1.618	0.2	131	HMDB0004181	C05827	C05827	Methylimidazoleacetaldehyde	Mass, RT			176629	217721	1.24	NS	0.0001	0.59	0.59	91830.7	85760.7	0.94	0.036404	0.00033075	0.76	0.04	326764	166662	1.97	NS	-3.8889e-05	80480.1	126947	0.64	0.25	-6.25e-05
47	127.038	2.6322e+06	1.956	0.2	112	HMDB0006273	C04751	C04751	5-Amino-4-imidazolecarboxylate	Mass, RT	Other		16653.8	387539	23.28	NS	0	0.52	0.52	155689	104820	0.68	NS	-5.9524e-05	0.62	0.27	8.90237e+06	605853	14.7	0.54	0.00018333	536193	31141.2	17.22	0.72	-0.00064683
48	128.047	391258	1.62	0.2	58	HMDB0001864	C00902	C00902	2-Oxohexenoicacid	Mass, RT	Other	Other	85639.7	114481	1.34	NS	-0.00017143	0.52	0.52	108263	82548.9	0.77	NS	-9.0278e-05	0.68	0.21	1.20179e+06	718417	1.68	0.31	-0.00012698	419730	287569	1.46	0.91	0.00013036
49	128.058	6.00866e+06	1.295	0.2	163	HMDB0000079	C00906	C00906	Dihydrothymine	Mass, RT	Other		1.24086e+06	1.55682e+06	1.26	NS	-4.0476e-05	0.58	0.58	1.28674e+06	1.66291e+06	1.3	NS	0.0001125	0.67	0.18	172950	55881	3.1	NS	0.00050972	6.09215e+06	834009	7.31	1	-0.00015079
50	129.042	2.42442e+06	0.798	0.2	1	HMDB0001369	C04281	C04281	Pyrroline hydroxycarboxylic acid	Mass			1.14309e+06	1.25096e+06	1.1	NS	-0.00014286	0.52	0.52	84933.1	158083	1.87	NS	NS	0	0	164425	348602	0.48	NS	0	216608	210716	1.03	0.32	-0.0007119
51	129.042	1.2106e+07	1.371	0.2	21	METPA0228	C01877	C01877	4-Oxoproline	Mass, RT, Spectral Match	Other	Other	4.03962e+06	4.42094e+06	1.1	NS	NS	NS	NS	143934	163664	1.14	NS	NS	0	0	1.32448e+07	2.04002e+07	0.65	NS	NS	1.10258e+06	208390	5.3	0.91	-4.4444e-05
52	129.058	888543	2.317	0.2	2	HMDB0034244	C06323	C06323	Isoquinoline	Mass, RT, Spectral Match	Other		484643	439798	0.91	NS	-0.00011786	0.63	0.63	113375	123812	1.1	0.042714	-0.00012996	0.78	0.05	42218.7	1.24985e+06	0.04	NS	-0.00055893	1.96538e+07	3.6215e+07	0.55	0.93	-5.5556e-05
53	129.078	4.26322e+07	0.945	0.2	15	HMDB0000070	C00408	C00408	Pipecolic acid	Mass, RT, Spectral Match	superpathway of L-lysine degradation;Other	Superpathway of L-lysine degradation	2.68155e+07	2.05692e+07	0.77	NS	0.00017778	0.73	0.73	1.79629e+07	2.59602e+07	1.45	0.052322	0.00033413	0.7	0.06	404474	114801	3.53	NS	NS	630253	567885	1.11	0.03	-6.25e-05
54	129.09	92725.4	0.9	0.2	31	METPA0313	C02647	C02647	Guanidinobutanal	Mass, RT	Other		35729.1	41943.7	1.18	NS	NS	NS	NS	70834.1	127876	1.81	NS	NS	0	0	2.30465e+07	3.52668e+06	6.54	NS	NS	2.6622e+06	5.3312e+06	0.5	0.24	-0.0003254
55	130.026	353621	0.865	0.2	0	HMDB0000620	C02214	C02214	Glutaconate	Mass, RT	superpathway of L-lysine degradation;Other	Other	151249	106112	0.71	NS	2.0833e-05	0.75	0.75	24697.9	90244.5	3.66	NS	NS	0	0	45426.9	162172	0.29	NS	-5e-05	292607	132066	2.22	0.57	-0.0003756
56	131.058	593434	1.278	0.2	137	METPA0432	C03741	C03741	4-Amino-5-oxopentanoate	Mass, RT	adenosylcobalamin biosynthesis I (anaerobic);L-citrulline biosynthesis;superpathway of L-citrulline metabolism;Other	Arginine, ornithine and proline interconversion;Superpathway of L-citrulline metabolism;Adenosylcobalamin biosynthesis I (anaerobic);Adenosylcobalamin biosynthesis II (aerobic);Other	283671	246760	0.87	NS	-0.00044921	0.63	0.63	1.42188e+07	1.40503e+07	0.99	NS	NS	0	0	60704.2	108513	0.56	NS	1.6667e-05	160130	62465.9	2.57	0.86	0.00021429
57	131.069	2.34299e+07	1.316	0.2	81	HMDB0013222	C03065	C03065	Guanidinopropanoate	Mass, RT	Other		1.54421e+07	1.42672e+07	0.93	NS	NS	NS	NS	190757	185428	0.98	NS	NS	0	0	433287	3.72372e+06	0.12	NS	NS	164807	116831	1.42	0.17	-0.00061667
58	131.07	1.33108e+07	0.853	0.2	35	HMDB0000064	C00300	C00300	Creatine	Mass, RT, Spectral Match	Other		8.14392e+06	7.84967e+06	0.97	NS	NS	NS	NS	7.90252e+06	7.69244e+06	0.98	NS	NS	0	0	292607	138949	2.11	NS	NS	1.47187e+07	3.03278e+07	0.49	0.41	0.00024702
59	131.073	870979	2.287	0.2	75	HMDB0000466	C08313	C08313	6-Methylindole	Mass, RT, Spectral Match			546944	509542	0.94	NS	NS	NS	NS	706912	657964	0.94	0.018604	-9.4048e-05	0.86	0.02	377935	427519	0.89	NS	NS	264514	135931	1.95	0.25	-0.00070417
60	131.094	4.76896e+06	1.125	0.2	3	METPA1588	G00154	G00154	(Xyl)1 (Ser)1	Mass			2.03544e+06	2.02482e+06	1	NS	-0.00012262	0.65	0.65	2.37223e+06	2.01756e+06	0.86	NS	-5.3571e-05	0.62	0.72	915180	256147	3.58	NS	0	167463	151938	1.11	0.07	0.00051508
61	131.095	6.62238e+07	1.088	0.137	16	HMDB0001645	C01933	C01933	L-Norleucine	Mass, RT, Spectral Match	tRNA charging;superpathway of indole-3-acetate conjugate biosynthesis;superpathway of jasmonoyl-amino acid conjugates biosynthesis;indole-3-acetate inactivation VIII;jasmonoyl-amino acid conjugates biosynthesis I;dapdiamides biosynthesis;Other	Superpathway of indole-3-acetate conjugate biosynthesis;Superpathway of jasmonoyl-amino acid conjugates biosynthesis;Superpathway of linamarin and lotaustralin biosynthesis;Superpathway of branched chain amino acid biosynthesis;Other	4.66852e+07	4.59443e+07	0.99	NS	NS	NS	NS	5.04774e+06	4.32357e+06	0.86	NS	-0.00035	0.65	0.21	325974	1.09175e+07	0.03	NS	NS	3.458e+06	2.79657e+06	1.24	0.59	0.00022619
62	132.042	2.87753e+06	1.169	0.133	12	HMDB0006833	C00900	C00900	2-Acetolactate	Mass, RT	superpathway of L-lysine degradation;Other	Superpathway of L-lysine degradation;Superpathway of aromatic compound degradation via 3-oxoadipate;Superpathway of branched chain amino acid biosynthesis;Other	936503	1.73266e+06	1.86	0.007471	0.0024256	0.83	0.83	1.11446e+06	914672	0.83	NS	2.9762e-06	0.65	0.33	78289.2	48866.8	1.61	NS	1.2536e-05	203754	222152	0.92	0.12	-0.00047917
63	132.043	269067	9.565	0.2	0	HMDB0001441	C05649	C05649	Pteridine	Mass, RT			8147.75	45080.2	5.54	NS	NS	NS	NS	1.66388e+06	839035	0.51	NS	NS	0	0	571266	125353	4.56	NS	NS	441965	314345	1.41	0.41	-2.5794e-05
64	132.079	997502	1.042	0.2	0	HMDB0012843	C06103	C06103	2-hydroxycaproicacid	Mass			282268	256460	0.91	NS	-8.3333e-05	0.6	0.6	63405.6	82215.8	1.3	NS	-0.00019405	0.73	0.14	1.01232e+06	1.47852e+06	0.69	0.09	7.1429e-05	409378	795752	0.52	0.47	6.25e-05
65	132.09	8.96225e+06	0.693	0.2	2	HMDB0000214	C00077	C00077	Ornithine	Mass, RT, Spectral Match	superpathway of arginine and polyamine biosynthesis;streptomycin biosynthesis;L-citrulline biosynthesis;superpathway of L-citrulline metabolism;superpathway of polyamine biosynthesis II;superpathway of polyamine biosynthesis I;Other	Superpathway of arginine and polyamine biosynthesis;Arginine, ornithine and proline interconversion;Superpathway of L-citrulline metabolism;L-arginine biosynthesis I (via L-ornithine);Other	1.74212e+06	1.88957e+06	1.09	NS	NS	NS	NS	2.19689e+06	1.91627e+06	0.88	NS	-0.00011429	0.64	0.44	3.29976e+07	7.98517e+07	0.42	NS	NS	1.11745e+06	1.22567e+06	0.92	0.1	-0.0002875
66	132.09	430874	1.159	0.2	83	METPA0448	C03943	C03943	2_4-Diaminopentanoate	Mass, RT	superpathway of arginine and polyamine biosynthesis;streptomycin biosynthesis;L-citrulline biosynthesis;superpathway of L-citrulline metabolism;superpathway of polyamine biosynthesis II;superpathway of polyamine biosynthesis I;Other	Superpathway of arginine and polyamine biosynthesis;Arginine, ornithine and proline interconversion;Superpathway of L-citrulline metabolism;L-arginine biosynthesis I (via L-ornithine);Other	201109	184721	0.92	NS	-0.00015952	0.53	0.53	3.14642e+06	3.31177e+06	1.06	0.073749	0.0031208	0.83	0.08	251484	118990	2.12	NS	-0.00025	4.20003e+06	2.02535e+06	2.08	0.19	0
67	133.053	810233	2.892	0.2	0	HMDB0062549	C03045	C03045	2-Oxindole	Mass, RT	Other	Other	119711	174341	1.46	NS	-0.00011786	0.6	0.6	6.86047e+06	5.25367e+06	0.77	NS	-0.00014286	0.58	0.65	4.68602e+06	6.0171e+06	0.78	0.01	0.00059921	145648	38161.3	3.82	0.22	-8.3333e-05
68	134.021	960663	0.867	0.2	0	HMDB0000156	C00149	C00149	Malate	Mass, RT	Other	Other	39591.6	44896.6	1.14	NS	-0.00030952	0.55	0.55	59620.6	53865.9	0.91	NS	-0.00017143	0.62	0.65	357817	133192	2.69	0.21	3.1944e-05	1.23301e+06	759176	1.63	0.13	-0.00010476
69	135.056	188408	5.479	0.2	0	HMDB0000943	NA	HMDB0000943	Threonic acid	Mass			44032.5	35466.5	0.81	NS	-0.00019643	0.53	0.53	221643	227380	1.03	NS	3.3929e-05	0.69	0.48	611669	302809	2.02	NS	-0.00011806	84541.1	16755.8	5.05	0.33	-3.2738e-05
70	135.068	2.18432e+06	7.158	0.2	0	HMDB0032628	C02505	C02505	2-Aminoacetophenone	Mass			984318	836579	0.85	NS	NS	NS	NS	478958	128233	0.27	0.074685	4.0476e-05	0.72	0.08	5.84385e+08	3.58617e+08	1.63	NS	NS	629914	346622	1.82	0.1	-0.000375
71	135.068	1.3536e+07	1.425	0.2	22	HMDB0032628	NA	HMDB0032628	Aminoacetophenone	Mass, RT	Other		5.3843e+06	5.90688e+06	1.1	NS	-0.00018254	0.55	0.55	4.12127e+06	7.32992e+06	1.78	NS	0.00011409	0.74	0.12	548770	144236	3.81	NS	4.9026e-05	120252	241028	0.5	0.2	-0.00028571
72	136.036	1.04006e+06	0.746	0.2	1	HMDB0006875	C03564	C03564	1-Pyrroline-2-carboxylic acid	Mass			596955	630444	1.06	NS	0	0.53	0.53	184658	258250	1.4	NS	NS	0	0	536302	429457	1.25	NS	NS	32290.6	9423.36	3.43	0.14	-0.0001
73	136.038	1.78071e+07	0.903	0.2	24	HMDB0014581	NA	HMDB0014581	allopurinol	Mass, RT	Other	Other	771718	640941	0.84	NS	-1.1905e-06	0.66	0.66	2.4293e+06	2.50301e+06	1.04	NS	-0.00030833	0.67	0.59	199460	125470	1.59	NS	-0.000125	396669	522181	0.76	0.57	8.3333e-05
74	136.038	2.02216e+07	1.402	0.2	4	HMDB0000157	C00262	C00262	Hypoxanthine	Mass, RT, Spectral Match	Other	Other	925483	817793	0.89	NS	-4.1667e-06	0.56	0.56	3.15968e+06	2.9112e+06	0.93	NS	-0.00039746	0.66	0.49	80480.1	144565	0.56	NS	0.00036111	8.52646e+06	9.47693e+06	0.9	0.55	0.0046847
75	136.063	2.86084e+06	21.849	0.2	0	HMDB0003152	NA	HMDB0003152	2-Methylnicotinamide	Mass			872272	834923	0.96	NS	NS	NS	NS	29754.4	82852	2.79	0.045193	0.00050179	0.77	0.05	2.87877e+06	1.89304e+06	1.53	NS	NS	404474	140710	2.88	0.36	-0.00037659
76	136.064	1.95488e+06	0.911	0.2	13	HMDB0013704	NA	HMDB0013704	Methylnicotinamide	Mass, RT, Spectral Match			355056	848394	2.39	0.03471	-0.00059524	0.79	0.79	373775	450630	1.21	NS	0.00016667	0.58	0.59	7.50886e+06	548718	13.69	NS	-0.00019643	263143	241029	1.1	0.56	8.3333e-05
77	137.048	1.01976e+06	1.26	0.2	6	HMDB0000875	C01004	C01004	Trigonelline	Mass, RT, Spectral Match	Other	Superpathway of chorismate metabolism;Superpathway of aromatic amino acid biosynthesis;Anaerobic aromatic compound degradation (Thauera aromatica);Superpathway of L-tryptophan biosynthesis;Superpathway of aromatic compound degradation via 3-oxoadipate;Other	252348	277449	1.1	NS	2.381e-05	0.65	0.65	155382	295782	1.91	NS	-0.0001381	0.53	0.64	1.46253e+06	94913.8	15.41	0.34	-0.00044306	139682	167577	0.84	0.18	0.00031786
78	137.084	1.56677e+06	9.927	0.2	0	HMDB0001065	C02735	C02735	2-Hydroxyphenethylamine	Mass			287162	306369	1.07	NS	-0.00013214	0.59	0.59	305337	334875	1.1	NS	-3.1746e-05	0.69	0.34	241713	102052	2.37	0.04	0.0015183	50342.2	75117.2	0.68	0.91	0.00014583
79	138.031	1.91979e+06	8.291	0.2	20	HMDB0002299	C01205	C01205	(R)-b-aminoisobutyric acid	Mass			385481	712338	1.85	NS	0.00042163	0.73	0.73	596157	466107	0.79	NS	-0.00014286	0.58	0.47	4.8367e+06	4.4003e+06	1.1	0.24	-0.00031944	212503	68335.4	3.11	0.41	-0.00037302
80	139.074	102686	18.557	0.2	0	METPA0166	C01279	C01279	4-Amino-5-hydroxymethyl-2-methylpyrimidine	Mass, RT	Other	Superpathway of histidine, purine, and pyrimidine biosynthesis;Other	11737.4	30935.3	2.64	NS	0.00011111	0.68	0.68	1.01247e+06	833011	0.83	NS	-5.5556e-05	0.58	0.56	122273	58652.5	2.09	0.49	-0.00027778	501576	910223	0.56	0.18	-1.1111e-05
81	139.987	480514	0.788	0.2	0	HMDB0001494	C00227	C00227	Acetylphosphate	Mass, RT	superpathway of L-lysine degradation;Other	Superpathway of L-lysine degradation;Other	307300	216767	0.71	0.045743	0.0014286	0.79	0.79	276024	240214	0.88	NS	0.00011667	0.6	0.34	203285	142188	1.43	NS	0.000125	409223	174791	2.35	0.92	0.00010417
82	140.058	1.63365e+06	1.336	0.2	24	HMDB0002820	C05828	C05828	Methylimidazoleaceticacid	Mass, RT	Other		350820	474087	1.36	NS	-0.00012381	0.72	0.72	193633	314752	1.63	NS	-0.00043452	0.52	0.77	62695.7	169438	0.38	NS	-8.3333e-05	7.15955e+06	870886	8.23	0.92	-0.00022619
83	141.078	1.77186e+06	0.92	0.2	12	HMDB0029427	C08287	C08287	L-Hypoglycin	Mass, RT	Other		499178	438375	0.88	NS	-0.00039167	0.69	0.69	173234	185866	1.08	NS	-0.00013393	0.57	0.68	483962	232115	2.09	NS	-0.0001125	2.2209e+06	694845	3.2	0.58	5.2381e-05
84	142.024	2.04673e+06	0.789	0.2	20	HMDB0000224	C00346	C00346	O-Phosphoethanolamine	Mass			1.25306e+06	1.1342e+06	0.91	NS	NS	NS	NS	967150	1.06574e+06	1.11	NS	NS	0	0	1.11745e+06	1.45507e+06	0.77	NS	NS	33248.7	15391.2	2.17	0.64	-0.00022321
85	142.074	1.39179e+06	7.589	0.2	0	METPA0797	C06231	C06231	Ectoine	Mass, RT	Other		105065	98328.4	0.94	NS	NS	NS	NS	44250.8	13917.7	0.32	NS	NS	0	0	177735	145204	1.23	NS	NS	182623	80176.9	2.28	0.7	-0.00011111
86	143.094	1.41918e+08	0.86	0.2	4	HMDB0029230	NA	HMDB0029230	Stachydrine	Mass, RT, Spectral Match	Other		1.60987e+07	3.4539e+07	2.15	NS	0.00027976	0.7	0.7	7.07352e+06	2.71695e+07	3.85	0.080026	0.00029365	0.72	0.09	297031	106819	2.79	NS	-0.00022917	77157.9	581991	0.14	0.72	-5.5556e-05
87	144.03	291165	13.498	0.2	0	HMDB0001043	NA	HMDB0001043	Arachidonic acid	Mass			15559.3	19539	1.26	NS	-4.7619e-06	0.58	0.58	48168.9	15062.8	0.32	0.096774	0	0.69	0.1	2.60686e+06	2.13656e+06	1.23	NS	-0.00012698	23048.8	11564.4	2	0.95	0.00023631
88	144.078	374914	7.82	0.2	21	HMDB0003464	C01035	C01035	4-Guanidinobutanoic acid	Mass			155781	160693	1.04	NS	-0.00020833	0.52	0.52	141107	153329	1.09	NS	-0.00036111	0.55	0.96	307549	252351	1.22	0.03	-0.00023932	155621	107627	1.45	0.95	-0.00014286
89	144.93	718877	20.515	0.2	0	HMDB0033212	C02535	C02535	Dimethyl selenide	Mass			524744	551242	1.06	NS	NS	NS	NS	739328	1.45305e+06	1.97	NS	NS	0	0	36956.5	148205	0.25	NS	NS	169442	37939.4	4.47	0.02	-0.00022024
90	145.053	1.88951e+06	2.294	0.2	15	HMDB0029737	C08493	C08493	4-Indolecarbaldehyde	Mass, RT, Spectral Match	Other		1.25736e+06	1.15666e+06	0.92	NS	0	0.56	0.56	634059	372071	0.59	0.046512	0.00048175	0.79	0.05	49027.9	1.18803e+06	0.05	NS	-0.00029167	92661.1	84911.3	1.1	0.8	2.8571e-05
91	145.11	1.11346e+06	2.38	0.2	233	HMDB0006831	C05543	C05543	3-Dehydroxycarnitine	Mass, RT	&gamma;-butyrobetaine degradation;Other		370144	461396	1.25	NS	NS	NS	NS	592544	546269	0.93	0.072467	-3.3333e-05	0.73	0.08	314171	238937	1.32	NS	-0.0002923	5.80279e+07	2.44303e+07	2.38	0.76	5.5556e-05
92	145.11	3.14215e+06	0.97	0.06	44	HMDB0000895	C01996	C01996	Acetylcholine	Mass, RT, Spectral Match	&gamma;-butyrobetaine degradation;Other		897680	1.5721e+06	1.76	0.017635	-0.00086667	0.85	0.85	908827	765539	0.85	NS	-9.1071e-05	0.6	0.62	153660	271112	0.57	NS	8.3333e-05	2.12728e+06	559588	3.81	0.71	-0.0001131
93	145.158	823870	1.166	0.2	20	HMDB0001257	C00315	C00315	Spermidine	Mass, RT	superpathway of arginine and polyamine biosynthesis;superpathway of polyamine biosynthesis II;superpathway of polyamine biosynthesis I;Other	Superpathway of arginine and polyamine biosynthesis;Other	222843	478137	2.15	0.020242	0.00070476	0.85	0.85	281872	375147	1.34	NS	-0.00044802	0.68	0.48	1.47187e+07	3.65897e+07	0.41	NS	-0.00016667	884855	686807	1.29	0.15	0.00013333
94	146.023	368810	0.648	0.2	33	HMDB0006769	C05579	C05579	19-Hydroxytestosterone	Mass			205336	216360	1.06	NS	NS	NS	NS	4.85493e+06	4.7876e+06	0.99	NS	NS	0	0	34317.1	140640	0.25	NS	NS	358062	469411	0.77	0.18	0.00038095
95	146.068	1.03042e+07	0.915	0.09	4	HMDB0003423	C00819	C00819	D-Glutamine	Mass, RT, Spectral Match	tRNA charging;superpathway of arginine and polyamine biosynthesis;superpathway of indole-3-acetate conjugate biosynthesis;aspartate superpathway;superpathway of chorismate metabolism;superpathway of jasmonoyl-amino acid conjugates biosynthesis;streptomycin biosynthesis;adenosylcobalamin biosynthesis I (anaerobic);indole-3-acetate inactivation VIII;L-citrulline biosynthesis;superpathway of L-citru…	Superpathway of chorismate metabolism;Superpathway of indole-3-acetate conjugate biosynthesis;Superpathway of aromatic amino acid biosynthesis;Superpathway of arginine and polyamine biosynthesis;Superpathway of jasmonoyl-amino acid conjugates biosynthesis;Aspartate superpathway;Superpathway of L-citrulline metabolism;Superpathway of histidine, purine, and pyrimidine biosynthesis;Adenosylcobalamin…	6.44287e+06	5.97477e+06	0.93	NS	-0.00032143	0.56	0.56	7.20242e+06	5.18679e+06	0.73	NS	NS	0	0	494802	384039	1.29	NS	NS	107364	27201	3.95	0.2	0
96	146.069	8.21347e+06	1.192	0.136	9	HMDB0000641	C00064	C00064	Glutamine	Mass, RT, Spectral Match	tRNA charging;superpathway of arginine and polyamine biosynthesis;superpathway of indole-3-acetate conjugate biosynthesis;aspartate superpathway;superpathway of chorismate metabolism;superpathway of jasmonoyl-amino acid conjugates biosynthesis;streptomycin biosynthesis;adenosylcobalamin biosynthesis I (anaerobic);indole-3-acetate inactivation VIII;L-citrulline biosynthesis;superpathway of L-citru…	Superpathway of chorismate metabolism;Superpathway of indole-3-acetate conjugate biosynthesis;Superpathway of aromatic amino acid biosynthesis;Superpathway of arginine and polyamine biosynthesis;Superpathway of jasmonoyl-amino acid conjugates biosynthesis;Aspartate superpathway;Superpathway of L-citrulline metabolism;Superpathway of histidine, purine, and pyrimidine biosynthesis;Adenosylcobalamin…	404175	569440	1.41	NS	0.00031429	0.69	0.69	560773	529564	0.95	NS	-0.00023393	0.58	0.58	80992	887812	0.1	0.1	0.00066809	217460	65638	3.32	0.98	-0.00010337
97	146.084	4.61432e+06	1.466	0.2	3	HMDB0003701	C03114	C03114	Dimethylbenzimidazole	Mass, RT	adenosylcobalamin biosynthesis I (anaerobic);Other	Adenosylcobalamin biosynthesis I (anaerobic);Adenosylcobalamin biosynthesis II (aerobic)	716157	41642.1	0.06	NS	-0.0001875	0.53	0.53	358704	368655	1.03	NS	NS	0	0	513217	21466.9	23.91	NS	5.8929e-05	82945.4	37286.1	2.23	0.21	-0.00035615
98	146.105	7.17026e+06	0.692	0.2	4	HMDB0000182	C00047	C00047	Lysine	Mass, RT, Spectral Match	tRNA charging;superpathway of arginine and polyamine biosynthesis;aspartate superpathway;superpathway of L-lysine degradation;superpathway of polyamine biosynthesis I;Other	Superpathway of L-lysine degradation;Superpathway of arginine and polyamine biosynthesis;Aspartate superpathway;Other	3.36703e+06	3.73759e+06	1.12	NS	NS	NS	NS	4.03831e+06	3.8621e+06	0.96	NS	NS	0	0	52257.8	16191.7	3.23	NS	NS	262722	447163	0.59	0.62	-0.00026667
99	146.105	8.90008e+06	1.188	0.2	18	HMDB0012114	C01142	C01142	3_6-Diaminohexanoate	Mass, RT	tRNA charging;superpathway of arginine and polyamine biosynthesis;aspartate superpathway;superpathway of L-lysine degradation;superpathway of polyamine biosynthesis I;Other	Superpathway of L-lysine degradation;Superpathway of arginine and polyamine biosynthesis;Aspartate superpathway;Other	1.0382e+06	970323	0.94	NS	0	0.58	0.58	1.13002e+06	999535	0.89	NS	NS	0	0	1.06934e+06	219903	4.87	NS	0	36963.3	20935.8	1.77	0.55	-0.00062202
100	147.011	1.14194e+06	0.229	0.2	156	HMDB0001553	C01180	C01180	2-Oxo-4-methylthiobutanoic acid	Mass			297246	521804	1.76	NS	0.0001127	0.52	0.52	396220	550245	1.39	NS	8.3333e-05	0.58	0.65	183261	261947	0.7	0.38	-5.5556e-05	105124	41417.2	2.54	0.18	-0.00031726
101	147.053	1.0624e+07	1.318	0.2	100	HMDB0000148	C00025	C00025	D-Glutamate	Mass, RT	Other	Superpathway of chorismate metabolism;Superpathway of indole-3-acetate conjugate biosynthesis;Superpathway of aromatic amino acid biosynthesis;Superpathway of L-lysine degradation;Superpathway of arginine and polyamine biosynthesis;Arginine, ornithine and proline interconversion;Aspartate superpathway;Superpathway of L-citrulline metabolism;Superpathway of histidine, purine, and pyrimidine biosyn…	3.221e+06	3.40646e+06	1.06	NS	NS	NS	NS	4.11935e+06	3.6268e+06	0.89	NS	NS	0	0	1.00402e+06	365034	2.76	NS	NS	54604.9	66610.2	0.82	0.72	1.1905e-05
102	147.069	302884	1.543	0.2	71.7	HMDB0004186	C05834	C05834	3-Methyloxindole	Mass			1.52759e+06	2.87735e+06	1.89	NS	0.00018333	0.78	0.78	927474	865425	0.94	NS	-5.3571e-05	0.52	0.65	83474.8	369866	0.23	0.07	0.00035575	208592	119790	1.75	0.14	7.1429e-05
103	148.036	847171	1.372	0.2	26	HMDB0059655	C02630	C02630	2-Hydroxyglutarate	Mass			480262	501292	1.05	NS	0.00016667	0.5	0.5	437237	188773	0.44	NS	NS	0	0	117457	161332	0.73	NS	-0.00022222	173375	298935	0.58	0.05	-0.00044583
104	148.052	2.11364e+08	1.449	0.2	222	HMDB0035243	C17268	C17268	1-phenylpropane-1_2-dione	Mass, RT	Other	Other	1.16851e+08	1.45621e+08	1.25	NS	0.000125	0.75	0.75	1.23205e+06	1.24033e+06	1.01	NS	6.2302e-05	0.68	0.16	228123	3.15637e+07	0.01	NS	-5.5556e-05	422606	55674.5	7.6	0.09	-4.4643e-05
105	148.073	1.37013e+06	2.492	0.2	39	METPA0458	C04039	C04039	2_3-Dihydroxy-3-methylpentanoate	Mass, RT	Other	Superpathway of branched chain amino acid biosynthesis;Other	179488	45234.5	0.26	NS	NS	NS	NS	147511	201494	1.37	NS	NS	0	0	1.40692e+06	875257	1.61	NS	NS	172482	122818	1.41	0.38	-0.00027976
106	149.006	5.17673e+06	0.804	0.2	0	HMDB0001301	C03912	C03912	1-Pyrroline-5-carboxylic acid	Mass			3.10276e+06	3.32979e+06	1.08	NS	-5.9524e-05	0.53	0.53	311217	255454	0.83	NS	NS	0	0	86218.1	855503	0.11	NS	NS	370088	37093.3	9.98	0.45	-5.2579e-05
107	149.051	404732	1.109	0.105	78	HMDB0000696	C00073	C00073	L-Methionine	Mass, RT, Spectral Match	tRNA charging;aspartate superpathway;adenosylcobalamin biosynthesis I (anaerobic);Other	Aspartate superpathway;Other	1.50235e+06	1.78731e+06	1.19	NS	-0.00039643	0.68	0.68	2.16374e+06	1.64909e+06	0.77	NS	0.00037282	0.72	0.11	1.79248e+06	1.54897e+06	1.16	NS	NS	1.06309e+07	5.19733e+06	2.05	0.62	9.2262e-05
108	150.04	1.01627e+06	0.726	0.2	0	HMDB0000132	C00242	C00242	Guanine	Mass			226462	429809	1.9	0.027372	0.0003254	0.76	0.76	368061	255354	0.7	NS	NS	0	0	633757	1.80692e+06	0.36	NS	6.25e-05	140306	148352	0.95	0.54	-8.3333e-05
109	150.052	2.6202e+06	1.023	0.2	44	HMDB0000283	C00121	C00121	D-Ribose	Mass			1.2571e+06	1.33367e+06	1.07	NS	-0.0002	0.52	0.52	1.16561e+06	1.33618e+06	1.15	NS	-8.0357e-05	0.55	0.63	74727.1	124301	0.61	NS	-0.00017698	6.479e+06	1.99364e+06	3.25	0.25	9.3056e-05
110	150.067	357697	11.157	0.2	0	HMDB0000269	NA	HMDB0000269	Sphinganine	Mass			397290	823737	2.08	0.037531	0.00025714	0.79	0.79	329151	564113	1.72	NS	0.00020536	0.7	0.31	185859	136433	1.37	NS	-0.00026091	2.10176e+07	2.60854e+07	0.81	0.81	-0.00040873
111	151.024	601107	0.654	0.034	0	HMDB0000292	C00385	C00385	Xanthine	Mass			358888	364194	1.02	NS	NS	NS	NS	376682	315150	0.84	NS	NS	0	0	32290.6	13263.4	2.44	NS	NS	4.56075e+06	452810	10.08	0.76	-0.00045
112	152.046	2.83947e+06	6.109	0.2	66	HMDB0000669	C05852	C05852	Ortho-Hydroxyphenylacetic acid	Mass			770214	893041	1.16	NS	2.0833e-05	0.58	0.58	854379	1.06942e+06	1.26	NS	-0.00038095	0.52	0.63	213831	192600	1.12	0.08	-0.00012143	1.24981e+07	1.72594e+07	0.73	0.04	2.7778e-05
113	152.12	71868.3	5.171	0.2	0	HMDB0003450	C00964	C00964	Carveol	Mass, RT	Other		20090.8	14591	0.73	NS	-8.3333e-05	0.56	0.56	16266.3	12457.8	0.77	NS	5.0595e-05	0.6	0.32	679795	88663.6	7.67	NS	NS	132621	295786	0.45	0.3	8.3333e-05
114	153.09	184820	0.901	0.2	1	HMDB0013253	C05135	C05135	N-Acetylhistamine	Mass, RT, Spectral Match			36037.5	32284.5	0.9	NS	-0.0002381	0.62	0.62	1.23996e+06	1.5365e+06	1.24	NS	-5.5556e-05	0.56	0.83	5.05527e+06	444786	11.37	0.18	0.00055952	34270.6	21155.5	1.62	0.03	0.00027262
115	154.026	1.00879e+07	4.087	0.2	15	HMDB0000167	C00188	C00188	L-Threonine	Mass			798285	3.15155e+06	3.95	NS	0.00014583	0.69	0.69	2.93587e+06	607728	0.21	NS	0.00030476	0.6	0.24	248710	391706	0.64	NS	-7.1429e-05	2.06086e+06	2.48353e+06	0.83	0.06	-0.00037123
116	155.034	1.0058e+08	0.976	0.136	7	METPA0470	C04122	C04122	D-1-Aminopropan-2-olO-phosphate	Mass, RT	adenosylcobalamin biosynthesis I (anaerobic);Other	Adenosylcobalamin biosynthesis I (anaerobic);Adenosylcobalamin biosynthesis II (aerobic);Other	4.23811e+07	5.14825e+07	1.22	NS	0.00030952	0.63	0.63	14162.2	10207.1	0.73	NS	3.3929e-05	0.62	0.79	27013.8	1.1154e+07	0.01	NS	0.00039345	494802	317496	1.56	0.3	-0.00022917
117	155.069	1.62194e+07	1.216	0.2	6	HMDB0000177	C00135	C00135	L-Histidine	Mass, RT, Spectral Match	tRNA charging;superpathway of histidine, purine, and pyrimidine biosynthesis;Other	Superpathway of histidine, purine, and pyrimidine biosynthesis;Other	2.86782e+06	2.71098e+06	0.95	NS	NS	NS	NS	3.26224e+06	2.41651e+06	0.75	NS	NS	0	0	36930.2	30747.1	1.21	NS	NS	1.25351e+07	5.11795e+06	2.45	0.35	-0.00068413
118	155.069	4.67619e+06	0.911	0.2	2	HMDB0000161	C00041	C00041	alanine	Mass, RT	tRNA charging;superpathway of histidine, purine, and pyrimidine biosynthesis;Other	Superpathway of histidine, purine, and pyrimidine biosynthesis;Other	1.07305e+06	929132	0.87	NS	NS	NS	NS	1.72802e+06	991226	0.58	NS	NS	0	0	1.43408e+06	3.00101e+06	0.48	NS	NS	482597	263884	1.83	0.13	-0.00044325
119	156.018	9.82686e+07	0.759	0.2	2	HMDB0000226	C00295	C00295	Oroticacid	Mass, RT	superpathway of histidine, purine, and pyrimidine biosynthesis;Other	Superpathway of histidine, purine, and pyrimidine biosynthesis;Other	5.40599e+07	5.45851e+07	1.01	NS	NS	NS	NS	4.10432e+07	4.72188e+07	1.16	NS	NS	0	0	630253	684689	0.93	NS	NS	875982	761348	1.16	0.22	-0.00023393
120	156.028	1.98319e+06	1.414	0.2	0	HMDB0006483	C00402	C00402	D-Aspartic acid	Mass			1.21436e+06	1.39654e+06	1.16	NS	-0.00054286	0.59	0.59	1.07848e+06	1.48584e+06	1.38	0.0045036	0.0062173	0.86	0.01	8.52646e+06	1.14135e+07	0.75	NS	NS	94201.7	61235.6	1.54	0.13	-0.00052381
121	156.067	622653	18.063	0.2	10	HMDB0006524	C02938	C02938	3-Indoleacetonitrile	Mass			213043	283671	1.34	NS	0	0.52	0.52	160074	214738	1.35	NS	7.9167e-05	0.67	0.14	389693	9993.9	39	0.08	0.00046806	257768	241775	1.07	0.52	2.381e-05
122	159.029	1.32239e+06	0.78	0.2	26	HMDB0000225	C00322	C00322	Oxoadipic acid	Mass			275315	404339	1.47	NS	-0.00012857	0.68	0.68	205437	230301	1.13	NS	-0.00037976	0.67	0.33	167463	178639	0.94	0.21	0.00019583	575534	444860	1.3	0.12	-0.0001875
123	159.053	866689	1.323	0.2	23	HMDB0029433	C00651	C00651	4-Methylene-L-glutamate	Mass, RT			463404	433401	0.94	NS	NS	NS	NS	529468	427688	0.81	NS	4.7619e-05	0.66	0.35	422606	89656	4.72	NS	2.8571e-05	78289.2	40024.5	1.96	0.09	8.3333e-05
124	159.089	587109	1.327	0.2	13	HMDB0012154	C02636	C02636	3-Dehydrocarnitine	Mass, RT	&gamma;-butyrobetaine degradation;Other	Superpathway of L-lysine degradation	98554.8	108875	1.11	NS	-5.9524e-05	0.59	0.59	540924	542299	1.01	NS	0	0.6	0.35	18577.3	55276.8	0.34	NS	0	1.20179e+06	559535	2.15	0.96	-0.00028869
125	159.125	4.08031e+07	0.901	0.103	12	HMDB0015654	C07471	C07471	Acetyl-β-methylcholine	Mass, Spectral batch			4.97663e+06	4.63132e+06	0.94	NS	9.2857e-05	0.65	0.65	11854.2	12859.5	1.09	NS	NS	0	0	868035	1.14083e+06	0.77	NS	NS	172950	56612.8	3.06	0.86	-7.1429e-05
126	159.985	3.16862e+06	0.652	0.2	0	HMDB0000251	C00245	C00245	Taurine	Mass	Other		2.30384e+06	2.34207e+06	1.02	NS	NS	NS	NS	2.2251e+06	2.16361e+06	0.98	NS	NS	0	0	66687.9	36940.3	1.81	NS	NS	109599	159475	0.69	0.72	0
127	161.051	729950	1.344	0.2	9	HMDB0034323	C16759	C16759	allylcysteine	Mass, RT	Other	Other	225850	231990	1.03	NS	-0.00014583	0.6	0.6	95825.9	145112	1.52	0.03564	-0.00046369	0.79	0.04	212188	112963	1.88	0.24	-0.00037004	14405.2	6936.6	2.08	0.62	-0.00054563
128	161.07	3.16227e+06	12.355	0.2	72.6	HMDB0033747	C03210	C03210	2_2'-Iminodipropanoate	Mass			45315.6	49382.9	1.09	NS	0.00028571	0.63	0.63	3.62748e+06	2.78873e+06	0.77	NS	0.00014048	0.67	0.36	232220	98374.3	2.37	0.35	-0.00022698	679795	77196.3	8.81	0.53	-1.1905e-05
129	161.105	7.35933e+07	0.93	0.123	12	HMDB0000062	C00318	C00318	Carnitine	Mass, RT, Spectral Match	&gamma;-butyrobetaine degradation;Other		4.65286e+07	4.44548e+07	0.96	NS	NS	NS	NS	4.94768e+07	4.24883e+07	0.86	NS	-3.7302e-05	0.67	0.22	264514	139424	1.9	NS	NS	203980	105960	1.93	0.39	0.00010714
130	162.017	26989.4	19.366	0.2	17	HMDB0002070	C01127	C01127	4-Hydroxy-2-oxoglutarate	Mass, RT	Other	Other	5643.2	6145.69	1.09	NS	-0.00057738	0.5	0.5	6558.16	9142.85	1.4	NS	0.00041429	0.64	0.31	31723	38624.7	0.83	NS	7.3413e-05	1.46253e+06	38504	37.99	0.39	-0.00011607
131	162.017	34979.3	19.957	0.2	20	HMDB0033963	C07600	C07600	Allicin	Mass, RT	Other	Other	6137.47	7936.3	1.3	NS	-0.00017024	0.58	0.58	310835	369801	1.19	NS	5.5556e-05	0.53	0.44	19618.4	47494.2	0.42	NS	-0.00030795	239076	124763	1.92	0.44	-0.00013889
132	162.031	1.06235e+06	8.116	0.2	0	HMDB0012130	C00450	C00450	(S)-2,3,4,5-Tetrahydropiperidine-2-carboxylate	Mass			117268	224407	1.92	NS	0	0.63	0.63	180232	77428.6	0.43	NS	-0.00025198	0.59	0.51	501576	1.0521e+06	0.48	0.58	5.5556e-05	320659	424966	0.76	0.3	-6.25e-05
133	162.052	7.23207e+06	0.804	0.2	43	NA	C03827	C03827	2-Dehydro-3-deoxy-L-fuconate	Mass			4.16718e+06	4.12915e+06	1	NS	-0.00051667	0.55	0.55	457529	356813	0.78	NS	-0.00014286	0.52	0.65	154841	1.51098e+06	0.11	NS	-0.00019861	75017.4	63295	1.19	0.87	-0.00010833
134	162.069	7.40832e+06	9.991	0.2	0	HMDB0000704	NA	HMDB0000704	Isoxanthopterin	Mass			131789	83642.5	0.64	NS	5.4762e-05	0.72	0.72	142418	114914	0.81	NS	-0.00026786	0.59	0.41	1.95176e+06	943999	2.07	NS	7.1429e-05	307549	221475	1.39	0.19	-0.00056151
135	162.101	168864	11.036	0.2	0	HMDB0014822	C00397	C00397	2-Deoxystreptamine	Mass			4.19968e+06	4.9632e+06	1.19	NS	0	0.52	0.52	518740	317144	0.62	0.044469	0.0019437	0.85	0.05	3.12602e+06	1.4313e+06	2.19	0.93	-2.6984e-05	43406.3	46614.4	0.94	0.33	-4.3056e-05
136	162.101	2.51544e+06	12.184	0.2	0	HMDB0013655	NA	HMDB0013655	O-Arachidonoyl Ethanolamine	Mass			1.28673e+06	245616	0.2	NS	-0.00047976	0.78	0.78	870152	1.70841e+06	1.97	NS	0.00074444	0.7	0.53	391007	225318	1.74	NS	0.00023611	1.11715e+06	508365	2.2	0.05	0.00018393
137	162.115	2.03398e+07	20.298	0.2	49	HMDB0014330	C16150	C16150	Nicotine	Mass, RT, Spectral Match	nicotine degradation I (pyridine pathway);Other	Other	494354	378063	0.77	NS	-0.0001	0.52	0.52	420141	1.24419e+06	2.97	NS	0.00010417	0.54	0.79	161512	165154	0.98	0.32	-0.00032778	119684	68306.6	1.76	0.13	2.5e-05
138	163.06	1.19521e+06	0.924	0.2	6	HMDB0000174	C01019	C01019	L-Fucose	Mass			302000	321811	1.07	NS	0	0.58	0.58	179967	158460	0.89	NS	-8.3333e-05	0.65	0.48	320659	483448	0.67	NS	-0.00024504	176727	83246.9	2.13	0.38	-0.00041071
139	163.919	856052	0.799	0.2	0	HMDB0060451	C06899	C06899	Chloral hydrate	Mass			561028	546258	0.98	NS	NS	NS	NS	282735	198484	0.71	NS	NS	0	0	235278	218258	1.08	NS	NS	76337.3	41802.6	1.83	0.03	-0.00014921
140	164.047	1.1743e+07	1.449	0.2	176	HMDB0002641	C01772	C01772	2-coumarate	Mass, RT	Other	Superpathway of chorismate metabolism;Superpathway of aromatic amino acid biosynthesis;Anaerobic aromatic compound degradation (Thauera aromatica);Other	4.77314e+06	5.71427e+06	1.2	NS	0.00035119	0.69	0.69	36106.4	131151	3.64	0.078664	0.00012401	0.69	0.08	126889	1.51408e+06	0.09	NS	5.8929e-05	215041	185639	1.16	0.6	-0.00025
141	164.083	133964	9.151	0.2	4	HMDB0005809	C10453	C10453	Eugenol	Mass, RT	Other	Other	19235.2	17205.7	0.9	NS	NS	NS	NS	5703.67	5572.23	0.98	NS	5.5556e-05	0.57	0.73	590531	562860	1.05	NS	NS	71605.5	173158	0.42	0.04	3.0556e-05
142	164.084	77481.8	2.751	0.2	0	HMDB0001457	NA	HMDB0001457	5-b-Cholestane-3a ,7a ,12a-triol	Mass			63047.4	84882.2	1.35	NS	-0.00023214	0.7	0.7	85329.5	67072.6	0.79	NS	1.1905e-05	0.55	0.94	84857.7	102871	0.83	NS	-1.9643e-05	27706.1	32794	0.85	NS	-0.00015476
143	165.026	2.1171e+06	10.996	0.2	0	HMDB0001425	NA	HMDB0001425	Estrone sulfate	Mass			19887.6	20363.9	1.03	NS	NS	NS	NS	118707	20269.3	0.18	NS	NS	0	0	19371.2	37541.8	0.52	NS	NS	300231	258785	1.17	NS	-7.1429e-05
144	165.042	479776	6.995	0.2	9	HMDB0010738	C16358	C16358	1-Methylxanthine	Mass			333159	441920	1.33	NS	-0.00031944	0.6	0.6	61620.3	108076	1.76	NS	0.00031726	0.52	0.57	183194	157698	1.17	0.08	0.00037996	5437.6	2358.1	2.31	NS	-0.00014286
145	165.064	229679	0.944	0.2	0	HMDB0003282	C04152	C04152	1-Methylguanine	Mass, RT	Other		114941	134406	1.17	NS	NS	NS	NS	3.63336e+06	4.623e+06	1.28	NS	NS	0	0	138109	50142.2	2.76	NS	NS	31723	32364.9	0.99	NS	-0.00035913
146	165.078	2.14283e+08	1.468	0.2	9	HMDB0000159	C00079	C00079	L-Phenylalanine	Mass, RT, Spectral Match	tRNA charging;superpathway of indole-3-acetate conjugate biosynthesis;superpathway of chorismate metabolism;superpathway of jasmonoyl-amino acid conjugates biosynthesis;indole-3-acetate inactivation VIII;jasmonoyl-amino acid conjugates biosynthesis I;Other	Superpathway of chorismate metabolism;Superpathway of indole-3-acetate conjugate biosynthesis;Superpathway of aromatic amino acid biosynthesis;Superpathway of jasmonoyl-amino acid conjugates biosynthesis;Anaerobic aromatic compound degradation (Thauera aromatica);Superpathway of ergotamine biosynthesis;Other	1.19357e+08	1.48881e+08	1.25	NS	-0.00016607	0.75	0.75	1.43818e+08	1.13188e+08	0.79	NS	-0.00015476	0.69	0.15	30666.2	32263.9	0.96	NS	4.4444e-05	52747.2	33169.5	1.6	NS	-0.00097917
147	166.028	657699	1.012	0.2	0	METPA0387	C03341	C03341	2-Amino-4-oxopentanoic acid	Mass			85454.3	78012.6	0.92	NS	-0.00015476	0.55	0.55	1.41151e+06	1.21383e+06	0.86	NS	6.6667e-05	0.64	0.17	232702	78566.8	2.97	NS	-0.0001	1.78005e+06	401704	4.44	NS	0.00043155
148	167.059	342838	19.396	0.2	0	NA	C03986	C03986	3-Hydroxy-4-methylanthranilate	Mass			785868	748980	0.96	NS	0	0.52	0.52	588542	244354	0.42	0.04236	0.00080635	0.78	0.05	42967.8	44053.7	0.98	NS	0.0020627	1.06934e+06	174988	6.12	NS	-0.00028333
149	167.095	100570	8.425	0.2	73.3	HMDB0000022	C05587	C05587	3-Methoxytyramine	Mass			110489	116565	1.06	NS	0.00024286	0.53	0.53	151611	104190	0.69	NS	-0.00047917	0.66	0.21	339863	4.32918e+06	0.08	NS	-5.5556e-05	101996	47658.9	2.15	NS	-0.00037897
150	168.027	2.18333e+07	1.342	0.2	4	HMDB0000232	C03722	C03722	Quinolinic acid	Mass			1.6029e+07	1.50542e+07	0.94	NS	NS	NS	NS	12682.3	13306	1.05	NS	NS	0	0	118741	3.59994e+06	0.04	NS	NS	228449	163811	1.4	NS	-0.00018333
151	168.041	777907	7.285	0.2	21	HMDB0000130	C00544	C00544	Homogentisic acid	Mass			197221	340914	1.73	NS	-0.0003631	0.58	0.58	217886	263995	1.22	NS	-0.00030833	0.54	0.9	169442	55541.9	3.06	NS	-0.00036508	183261	218228	0.84	NS	-0.0002381
152	169.025	1.70824e+07	0.788	0.2	7	HMDB0003224	C01801	C01801	Deoxyribose	Mass			1.05706e+07	1.07471e+07	1.02	NS	-0.000625	0.5	0.5	82585.4	54504	0.66	NS	0	0.53	0.75	3.99797e+06	3.65578e+06	1.1	NS	0	139534	183671	0.76	NS	-0.0003006
153	169.05	966792	9.832	0.084	50.2	HMDB0000318	C05576	C05576	3,4-Dihydroxyphenylglycol	Mass			22799.2	23664.2	1.04	NS	NS	NS	NS	312462	151331	0.49	NS	NS	0	0	648458	10765.2	60.24	NS	NS	383992	219564	1.75	NS	-2.1429e-05
154	169.073	847041	1.448	0.2	0	HMDB0000216	C00547	C00547	Norepinephrine	Mass, RT	Other	Other	92680.9	97014.7	1.05	NS	0	0.56	0.56	84281	170357	2.03	NS	NS	0	0	92661.1	107343	0.87	NS	NS	4.8367e+06	3.13539e+06	1.55	NS	-0.00016667
155	169.085	5.34654e+06	1.252	0.2	0	HMDB0000001	C01152	C01152	1-Methylhistidine	Mass, RT	Other		273049	251913	0.93	NS	NS	NS	NS	331949	242602	0.74	NS	NS	0	0	101996	43783	2.33	NS	0.0061018	420775	477546	0.89	NS	-0.00033036
156	169.998	862236	1.643	0.2	1	HMDB0001112	C00661	C00661	2-Hydroxy-3-(phosphonooxy)-propanal	Mass, RT	aspartate superpathway;superpathway of chorismate metabolism;Other	Superpathway of chorismate metabolism;Superpathway of aromatic amino acid biosynthesis;Aspartate superpathway;Superpathway of L-tryptophan biosynthesis;Other	183933	184519	1.01	NS	NS	NS	NS	121731	148448	1.22	NS	6.25e-05	0.53	0.74	370088	55211.5	6.71	NS	NS	20062.4	1.03546e+06	0.02	NS	-0.00016667
157	170.996	1.2661e+06	0.916	0.2	1	MA3TEM029	C11537	C11537	(2R)-3-Sulfolactate	Mass			291002	470906	1.62	NS	-0.0003504	0.72	0.72	2.90723e+06	3.00339e+06	1.04	NS	-0.0001	0.64	0.31	8074.46	101589	0.08	0.31	-0.0002399	20568.8	8535.21	2.41	NS	-2.7778e-05
158	171.951	978594	0.837	0.2	1	HMDB0060448	C14839	C14839	Bromobenzene-3,4-oxide	Mass			627024	641003	1.03	NS	NS	NS	NS	70883.7	86941	1.23	NS	0.00068155	0.66	0.16	731962	245664	2.98	NS	NS	122273	87676	1.4	NS	-9.6429e-05
159	172.022	533481	0.828	0.2	0	HMDB0000034	C00147	C00147	Adenine	Mass			991577	1.1662e+06	1.18	NS	-7.1429e-05	0.56	0.56	1.01588e+06	975184	0.96	NS	-9.4444e-05	0.55	0.94	4.94156e+06	1.06968e+07	0.47	NS	-0.00057738	57289.7	30079.1	1.91	NS	-0.00039583
160	172.084	378221	1.35	0.2	0	HMDB0000721	NA	HMDB0000721	Glycylproline	Mass, RT			141604	134332	0.95	NS	-0.00011111	0.56	0.56	145461	153297	1.06	NS	-0.00014583	0.55	0.67	2.82135e+07	6.86047e+07	0.42	0.09	0.00012718	56123.3	85755.2	0.66	NS	-6.25e-05
161	173.997	420280	1.357	0.2	0	HMDB0001285	NA	HMDB0001285	Geranyl-PP	Mass			97069.3	79888	0.83	NS	-0.00032143	0.6	0.6	65117.4	93410.6	1.44	NS	7.5794e-05	0.72	0.26	834860	147420	5.67	NS	0	1.44188e+06	11494.4	125.45	NS	-0.00030952
162	174.015	1.31554e+06	1.384	0.2	2	HMDB0000072	C00417	C00417	cis-Aconitic acid	Mass			551745	653397	1.19	NS	0.00016667	0.53	0.53	614384	664949	1.09	NS	-0.00030556	0.5	0.83	139682	209012	0.67	NS	-6.25e-05	53773.8	31985.8	1.69	NS	0.00028175
163	174.04	5.58555e+06	1.042	0.2	29	HMDB0000812	C01042	C01042	N-Acetyl-L-aspartic acid	Mass			1.29494e+06	1.24688e+06	0.97	NS	0.00055	0.72	0.72	610402	571703	0.94	NS	0.00079167	0.7	0.77	119684	92972.2	1.29	0.03	0.0023754	387315	427010	0.91	NS	-5.3571e-05
164	174.111	2.26086e+07	1.154	0.2	11	HMDB0000517	C00062	C00062	Arginine	Mass, RT, Spectral Match	tRNA charging;superpathway of arginine and polyamine biosynthesis;streptomycin biosynthesis;L-citrulline biosynthesis;superpathway of L-citrulline metabolism;superpathway of polyamine biosynthesis II;superpathway of polyamine biosynthesis I;Other	Superpathway of arginine and polyamine biosynthesis;Arginine, ornithine and proline interconversion;Superpathway of L-citrulline metabolism;L-arginine biosynthesis I (via L-ornithine);Other	5.85309e+06	5.89e+06	1.01	NS	-0.00033333	0.59	0.59	5.00745e+06	4.98725e+06	1	NS	-0.00018333	0.52	0.91	1.64273e+06	257994	6.37	NS	-0.00020325	2.51874e+06	1.34387e+06	1.88	NS	0.00049504
165	175.095	837116	1.368	0.2	22	HMDB0000904	C00327	C00327	Citrulline	Mass, RT, Spectral Match	superpathway of arginine and polyamine biosynthesis;L-citrulline biosynthesis;superpathway of L-citrulline metabolism;Other	Superpathway of arginine and polyamine biosynthesis;Arginine, ornithine and proline interconversion;Superpathway of L-citrulline metabolism;L-arginine biosynthesis I (via L-ornithine);Other	375605	384082	1.03	NS	-0.00024286	0.58	0.58	330867	338557	1.03	NS	1.1905e-05	0.64	0.65	3.458e+06	3.39491e+06	1.02	NS	0	790588	18940	41.75	NS	-6.25e-05
166	176.055	912909	1.545	0.2	28	HMDB0001209	C00499	C00499	Allantoate	Mass, RT	Other	Other	130153	270729	2.09	NS	0.0006375	0.53	0.53	76237.1	78501	1.03	NS	0	0.52	0.76	77157.9	605827	0.13	0.05	0.00079802	232220	149394	1.56	NS	-0.00018254
167	176.094	1.30341e+07	1.382	0.2	16	HMDB0001046	NA	HMDB0001046	Cotinine	Mass, RT, Spectral Match	Other		4.0592e+06	4.20148e+06	1.04	NS	0	0.53	0.53	2.6112e+06	6.22058e+06	2.39	0.03927	-6.25e-05	0.77	0.04	105071	41935.9	2.51	NS	1.7857e-05	176318	80192.9	2.2	NS	-0.00034206
168	178.047	216853	0.804	0.2	0	HMDB0003466	C01040	C01040	L-Gulonolactone	Mass	streptomycin biosynthesis;Other	Other	122005	111065	0.92	NS	-0.00058333	0.63	0.63	105580	90027.3	0.86	NS	-0.00017024	0.63	0.4	1.11715e+06	465491	2.4	NS	-0.00024484	58112.8	137758	0.43	NS	6.25e-05
169	178.062	3.55128e+06	10.491	0.2	4	HMDB0041821	C07585	C07585	Acetylisoniazid	Mass			372071	1.47329e+06	3.96	NS	0.000275	0.73	0.73	2.21342e+07	7.35029e+06	0.34	NS	-0.00034127	0.52	0.93	7036.3	86839	0.09	NS	-9.2262e-05	268412	135663	1.98	NS	-7.1429e-05
170	178.071	1.01859e+06	0.793	0.2	0	HMDB0001514	C00329	C00329	Glucosamine	Mass			575608	535149	0.93	NS	0.00055833	0.53	0.53	419921	541398	1.29	NS	-2.0833e-05	0.65	0.73	441965	353957	1.25	NS	0.00042422	136979	12269.5	11.17	NS	3.1746e-05
171	178.11	598243	1.044	0.2	0	METPA0118	C01056	C01056	6-Hydroxynicotine	Mass, RT	Other		132400	209131	1.58	NS	-0.0005506	0.66	0.66	118275	283969	2.41	0.017354	0.00096865	0.75	0.02	176727	88760.3	2	NS	-0.0005006	5.1259e+06	9.51463e+06	0.54	NS	0.00064683
172	179.034	509801	0.9	0.2	0	HMDB0000707	C01179	C01179	4-Hydroxyphenylpyruvic acid	Mass			100438	137854	1.38	NS	0.0019976	0.76	0.76	61078.2	50890.8	0.84	NS	-0.0002381	0.59	0.62	228449	220690	1.04	NS	-0.00011111	181469	22971.4	7.9	NS	0.0002
173	180.061	3.4717e+06	0.982	0.2	0	HMDB0000122	C00221	C00221	D-Glucose	Mass			1.07423e+06	1.12269e+06	1.05	NS	-0.0002381	0.58	0.58	841569	572383	0.69	NS	8.7302e-05	0.5	0.98	96131.1	115590	0.84	0.08	0.00024286	2.34866e+06	2.09748e+06	1.12	NS	-0.0001619
174	180.064	184469	1.216	0.2	0	HMDB0000211	C00137	C00137	inositol	Mass, RT	superpathway of indole-3-acetate conjugate biosynthesis;streptomycin biosynthesis;Other	Superpathway of indole-3-acetate conjugate biosynthesis;Other	53145	55951.2	1.06	NS	-2.381e-06	0.58	0.58	82663.7	54214.4	0.66	NS	0.00020119	0.73	0.11	106731	518605	0.21	NS	-0.00014286	126889	26631.2	4.77	NS	-0.00042024
175	180.064	1.63862e+07	2.158	0.2	9	HMDB0001860	C13747	C13747	Paraxanthine	Mass, RT, Spectral Match	superpathway of indole-3-acetate conjugate biosynthesis;streptomycin biosynthesis;Other	Superpathway of indole-3-acetate conjugate biosynthesis;Other	3.0829e+06	5.49388e+06	1.79	NS	0.00030556	0.6	0.6	1.87578e+06	11899.1	0.01	NS	-0.00033333	0.6	0.69	759595	1.50437e+06	0.51	NS	-0.00019286	36918.1	21787.9	1.7	NS	-0.00041726
176	180.064	4.33993e+06	1.544	0.2	59	HMDB0002825	C07480	C07480	Theobromine	Mass, RT, Spectral Match	superpathway of indole-3-acetate conjugate biosynthesis;streptomycin biosynthesis;Other	Superpathway of indole-3-acetate conjugate biosynthesis;Other	461409	682869	1.48	NS	-0.00038095	0.58	0.58	3.35627e+06	4.62608e+06	1.38	NS	0	0.56	1	1.82636e+07	3.37361e+06	5.42	NS	0.00015833	3.41653e+06	4.26354e+06	0.81	NS	7.1429e-05
177	181.003	3.48213e+06	0.377	0.2	0	HMDB0033001	NA	HMDB0033001	2-Methyl-S-benzothiazole	Mass			3.08511e+06	8.19451e+06	2.66	NS	0	0.6	0.6	5.31763e+06	1.34626e+07	2.54	0.0047138	0.0011179	0.8	0.01	42984.1	35951.4	1.2	0.78	-7.1429e-05	3.99797e+06	86203	46.38	NS	-0.0002
178	181.05	3.51772e+07	0.871	0.2	26	METPA1802	C17962	C17962	Phosphinothricin	Mass, RT			7.0764e+06	1.34664e+07	1.91	NS	-0.00031429	0.7	0.7	512903	647310	1.27	0.070715	-5.0397e-05	0.72	0.08	3.55274e+06	1.9898e+06	1.79	NS	-0.00016607	103616	77606.3	1.34	NS	-0.00026429
179	181.069	662924	0.657	0.2	0	HMDB0000247	C00794	C00794	Sorbitol	Mass			444129	443228	1	NS	NS	NS	NS	501417	506348	1.01	NS	NS	0	0	34270.6	25393.3	1.35	NS	NS	2.42123e+06	2.82019e+06	0.86	NS	0.00095714
180	181.073	5.7507e+06	0.969	0.2	21	HMDB0003831	C04368	C04368	3-Amino-3-(4-hydroxyphenyl)propanoate	Mass, RT	tRNA charging;superpathway of chorismate metabolism;Other	Superpathway of chorismate metabolism;Superpathway of aromatic amino acid biosynthesis;Other	3.3515e+06	3.40963e+06	1.02	NS	NS	NS	NS	308895	280255	0.91	NS	-0.00016726	0.67	0.14	285742	1.43592e+06	0.2	NS	NS	1.32448e+07	3.08765e+07	0.43	NS	-0.00017143
181	181.073	1.20465e+07	1.466	0.2	15	HMDB0006050	NA	HMDB0006050	Hydroxyphenylalanine	Mass, RT, Spectral Match	tRNA charging;superpathway of chorismate metabolism;Other	Superpathway of chorismate metabolism;Superpathway of aromatic amino acid biosynthesis;Other	4.89848e+06	5.83834e+06	1.2	NS	0.00022619	0.68	0.68	7.16531e+06	5.1708e+06	0.73	0.086987	-0.00033571	0.69	0.09	34025.9	12469.4	2.73	NS	2.1627e-05	325974	360265	0.91	NS	-0.00055952
182	182.074	32290.5	7.103	0.2	0	HMDB0013163	C14460	C14460	2-Hydroxyfluorene	Mass			14906.3	11223.5	0.76	NS	0.00057798	0.73	0.73	361537	425042	1.18	NS	-0.00060198	0.7	0.16	74491	16800.6	4.44	NS	-0.00022917	628468	411631	1.53	NS	-0.0003381
183	182.078	1.34188e+06	0.782	0.2	0	HMDB0000107	C01697	C01697	Galactitol	Mass			325898	352414	1.09	NS	0.000125	0.52	0.52	139996	139312	1	NS	-0.00015476	0.53	0.7	136979	104641	1.31	0.03	0.0010482	153660	101188	1.52	NS	-7.1429e-05
184	182.998	1.55563e+06	1.91	0.2	0	HMDB0060417	C16613	C16613	6-Thiourate	Mass			193291	262325	1.36	NS	6.25e-05	0.53	0.53	72741.8	125883	1.74	NS	-0.00020833	0.55	0.83	148684	198576	0.75	0.03	0.00094802	1.53482e+06	2.80751e+06	0.55	NS	-6.2302e-05
185	183.02	1.16811e+06	1.591	0.2	0	HMDB0002205	C16511	C16511	L-Homocysteicacid	Mass, RT			177924	263218	1.48	NS	-0.00016369	0.55	0.55	1.12167e+06	1.34239e+06	1.2	NS	-0.00014286	0.6	0.34	62944.6	97204.3	0.65	NS	-0.00018393	56154	2929.9	19.17	NS	0.00017044
186	183.029	171402	0.655	0.2	0	HMDB0001866	C05580	C05580	3,4-Dihydroxymandelic acid	Mass	Other		128821	122523	0.96	NS	NS	NS	NS	241584	210273	0.88	NS	-0.0003373	0.54	0.93	129183	77128.5	1.68	NS	NS	117726	10391.3	11.33	NS	-0.00047679
187	183.065	4.42405e+06	13.501	0.2	33	HMDB0001565	C00588	C00588	Phosphorylcholine	Mass			1.6509e+06	1.78313e+06	1.09	NS	-0.0004	0.55	0.55	1.34523e+06	1.67189e+06	1.25	NS	-0.00028571	0.54	0.85	358062	540883	0.67	0.37	0.00029504	70750.5	51472.6	1.38	NS	-0.00011607
188	183.977	4.36974e+06	20.51	0.2	30	HMDB0001024	C03232	C03232	3-Phosphonooxypyruvate	Mass, RT	Other	Other	2.58915e+06	2.68781e+06	1.04	NS	NS	NS	NS	845347	1.18499e+06	1.41	NS	NS	0	0	29389.7	1.13566e+06	0.03	NS	NS	45426.9	212362	0.22	NS	-8.3333e-05
189	184.015	6.10346e+06	0.651	0.2	3	HMDB0004058	C05578	C05578	5,6-Dihydroxyindole	Mass			5.07127e+06	4.69192e+06	0.93	NS	NS	NS	NS	196733	287403	1.47	NS	NS	0	0	73797.9	2.01285e+06	0.04	NS	NS	38532.3	55060.9	0.7	NS	-0.00025099
190	184.024	683237	0.957	0.2	3	HMDB0001330	C04409	C04409	2-Amino-3-carboxymuconic acid semialdehyde	Mass			68334.8	240476	3.52	NS	-0.0003006	0.58	0.58	749439	855865	1.15	NS	-7.1429e-06	0.76	0.67	242248	82154.3	2.95	NS	-0.00019286	223964	71502.2	3.14	NS	-3.8889e-05
191	184.074	958878	8.379	0.087	0	HMDB0000559	NA	HMDB0000559	3-Methoxy-4-hydroxyphenylethyleneglycol	Mass			19073.1	22054.2	1.16	NS	0.00025397	0.65	0.65	33101.3	16485.3	0.5	NS	-4.7619e-05	0.74	0.11	25162.9	60357.2	0.42	NS	0.00021726	74727.1	73939.4	1.02	NS	-8.7302e-05
192	185.104	1.3159e+07	1.348	0.2	0	HMDB0006548	C10858	C10858	Ecgonine	Mass, RT	Other		3.86326e+06	4.05748e+06	1.06	NS	0.0001	0.53	0.53	45837.6	48289.5	1.06	NS	1.1905e-05	0.58	0.75	84659.5	1.00317e+06	0.09	NS	-0.000125	119366	33459	3.57	NS	-0.0003631
193	186.077	329411	10.072	0.2	0	HMDB0012150	C05548	C05548	2-Keto-6-acetamidocaproate	Mass			1.71215e+06	1.93464e+06	1.13	NS	-0.00025893	0.53	0.53	63670.5	58400.7	0.92	NS	2.0833e-05	0.58	0.94	82430.1	482305	0.18	NS	7.1429e-05	573685	517869	1.11	NS	-0.00010476
194	187.063	1.41067e+08	2.302	0.2	18	HMDB0000734	NA	HMDB0000734	Indoleacrylic acid	Mass, RT, Spectral Match	Other		9.02825e+07	8.51821e+07	0.95	NS	NS	NS	NS	1.0392e+08	6.36392e+07	0.62	0.0201	0.0011387	0.85	0.03	47103.5	66065.5	0.72	NS	NS	46568.5	51578.7	0.91	NS	-0.00014643
195	187.12	138340	1.343	0.2	2	METPA0126	C01092	C01092	8-Amino-7-oxononanoate	Mass, RT	Other	Other	88035.9	75932.7	0.87	NS	-0.0002131	0.63	0.63	99739	81155.5	0.82	NS	NS	0	0	300231	289571	1.04	NS	0.00049091	59699	132588	0.46	NS	-0.00025
196	187.168	1.6031e+06	0.844	0.2	1	HMDB0002189	C01029	C01029	N8-Acetylspermidine	Mass, RT, Spectral Match	Other		440918	833978	1.9	NS	NS	NS	NS	581151	561189	0.97	NS	5e-05	0.52	0.8	75017.4	76363.9	0.99	NS	NS	94670.3	195471	0.49	NS	-0.00044405
197	187.168	1.08711e+06	1.208	0.2	0	HMDB0001276	C00612	C00612	N1-Acetylspermidine	Mass, RT	Other		125545	268280	2.14	0.017052	0.00020714	0.8	0.8	170081	161810	0.96	NS	-0.00042857	0.54	0.51	82945.4	35897.1	2.32	NS	-6.9444e-06	1.8474e+06	587460	3.15	NS	-0.00012619
198	188.009	1.31342e+06	1.656	0.2	1	HMDB0001476	C00632	C00632	3-Hydroxyanthranilic acid	Mass			621426	720060	1.16	NS	NS	NS	NS	400169	517531	1.3	NS	0.00029643	0.62	0.47	36963.3	25112.4	1.48	NS	NS	143808	358662	0.41	NS	-8.3333e-05
199	188.014	222909	0.859	0.2	0	HMDB0011635	NA	HMDB0011635	p-cresol sulfate	Mass, RT	Other		25037	26088.2	1.05	NS	NS	NS	NS	27106.5	25944.4	0.96	NS	NS	0	0	5.29463e+07	2.64026e+07	2.01	NS	NS	36956.5	34271.9	1.08	NS	0.0023006
200	188.046	303307	9.914	0.2	16	HMDB0000073	C03758	C03758	Dopamine	Mass			119057	155694	1.31	NS	-1.1905e-05	0.69	0.69	262070	331283	1.27	NS	-0.00014286	0.54	0.83	25795.5	57994.6	0.45	NS	-2.381e-05	60411.4	16463.2	3.67	NS	-0.00035417
201	188.048	373010	1	0.2	0	HMDB0035291	NA	HMDB0035291	Plumbagin	Mass, RT	Other		45338.4	44563.1	0.99	NS	0	0.55	0.55	92710	69655.8	0.76	NS	0.00015357	0.6	0.47	3.30465e+06	1.26047e+06	2.63	NS	-0.00022917	5.63304e+06	4.11389e+06	1.37	NS	-0.00027381
202	188.069	400150	12.538	0.2	0	HMDB0000325	NA	HMDB0000325	2-oxosuberate	Mass			381402	419529	1.1	NS	NS	NS	NS	397948	345308	0.87	NS	NS	0	0	922894	185645	4.98	NS	NS	511005	106455	4.81	NS	-0.0002
203	188.152	890302	0.731	0.2	1	HMDB0001325	C03793	C03793	N6,N6,N6-Trimethyl-L-lysine	Mass, RT, Spectral Match	Other	Other	413447	441029	1.07	NS	NS	NS	NS	7202.38	6105.27	0.85	NS	NS	0	0	1.44645e+06	1.13883e+06	1.28	NS	NS	169469	196311	0.87	NS	-0.00045139
204	188.152	1.53756e+06	1.177	0.2	0	METPA0113	C01037	C01037	7_8-Diaminononanoate	Mass, RT	Other	Other	325223	339201	1.05	NS	NS	NS	NS	341477	255855	0.75	NS	NS	0	0	43406.3	53585	0.82	NS	0.00051649	117457	41486.3	2.84	NS	2.4802e-05
205	189.042	383074	2.728	0.2	270	HMDB0060331	C14800	C14800	1-Nitronaphthalene-5,6-oxide	Mass			90321.4	108244	1.2	NS	-4.9405e-05	0.65	0.65	131642	98154.7	0.75	NS	-0.00017063	0.73	0.11	75947.5	52618.2	1.45	0.03	0.0016087	18577.3	25891.3	0.72	NS	0.00014286
206	189.077	2.11585e+06	9.876	0.2	60.8	HMDB0002302	CE2122	CE2122	3-Indolepropionicacid	Mass			360657	458436	1.28	NS	-0.00028333	0.55	0.55	423255	438378	1.04	NS	-0.00019643	0.58	0.54	239722	11339.5	21.15	NS	0.00014861	2.30465e+07	5.62536e+06	4.1	NS	8.3333e-05
207	189.078	1.20251e+06	8.824	0.2	0	HMDB0002302	NA	HMDB0002302	Indolepropionicacid	Mass, RT	Other	Other	298848	220775	0.74	NS	0	0.52	0.52	277302	146020	0.53	NS	-9.2262e-05	0.66	0.48	1.5825e+06	54828.3	28.87	0.02	0.0023454	74345	11869.6	6.27	NS	9.7222e-06
208	189.11	2.86823e+06	0.838	0.2	7	HMDB0000679	C02427	C02427	L-Homocitrulline	Mass, RT			1.25515e+06	1.85206e+06	1.48	0.018784	0.0013548	0.86	0.86	209377	87792.6	0.42	NS	0	0.58	0.56	46568.5	395717	0.12	NS	2.0833e-05	954289	106159	8.99	NS	-0.00016667
209	190.009	6.94022e+06	5.841	0.2	111	HMDB0003974	C05379	C05379	Oxalosuccinic acid	Mass			961788	2.79263e+06	2.91	0.05555	-0.0001369	0.78	0.78	560819	615610	1.1	NS	-0.00019226	0.67	0.38	137896	530357	0.27	0.41	-0.00026587	2.24988e+06	174002	12.94	NS	7.1429e-05
210	191.057	1.41035e+07	1.402	0.2	3	HMDB0000763	C05635	C05635	5-Hydroxyindole-3-acetic acid	Mass, RT, Spectral Match	Other		5.28455e+06	8.21929e+06	1.56	0.0088764	0.00084266	0.86	0.86	105471	104503	1	NS	0	0.56	0.4	895756	1.74196e+06	0.52	NS	8.7698e-05	1.32815e+06	174130	7.63	NS	0.0026232
211	191.061	371530	0.761	0.2	3	HMDB0011745	C02712	C02712	N-Acetyl-L-methionine	Mass, RT	Other		16787.7	18819.9	1.13	NS	NS	NS	NS	26778.2	96658.9	3.61	NS	NS	0	0	954289	70787.3	13.49	NS	NS	8.61557e+06	3.53296e+06	2.44	NS	-0.0001875
212	191.066	206561	0.857	0.2	3	HMDB0001565	C06459	C06459	Phosphorylcholine	Mass			86486.4	117098	1.36	NS	NS	NS	NS	101643	73411.7	0.73	NS	0.00061607	0.75	0.14	1.71441e+06	661740	2.6	NS	NS	377234	9819.73	38.42	NS	-9.6825e-05
213	192.026	2.05687e+07	1.381	0.2	4	HMDB0000094	C00158	C00158	Citric acid	Mass			5.65745e+06	8.65772e+06	1.54	NS	-0.00022857	0.56	0.56	6.69258e+06	7.66719e+06	1.15	NS	-0.00023611	0.52	0.65	64940.6	36786.5	1.77	NS	5.9091e-05	4.11991e+06	2.05805e+06	2.01	NS	6.25e-05
214	192.089	4.17411e+06	2.752	0.2	0	HMDB0001390	NA	HMDB0001390	3-Hydroxycotinine	Mass, RT	Other		226017	156460	0.7	NS	0.00051667	0.69	0.69	619089	177794	0.29	NS	0	0.52	0.36	728535	393799	1.86	NS	-0.00027976	1.46391e+06	1.66429e+06	0.88	NS	-2.9762e-05
215	192.089	3.05815e+06	0.98	0.2	5	HMDB0001004	NA	HMDB0001004	Oxoamide	Mass, RT, Spectral Match	Other		844201	447030	0.53	NS	-8.3333e-05	0.58	0.58	251819	879419	3.5	0.055077	4.7817e-05	0.79	0.06	72794.7	12291.5	5.93	0.47	-0.00029861	2.80596e+06	2.38183e+06	1.18	NS	-0.00042765
216	192.089	3.64247e+06	1.451	0.2	9	HMDB0001411	NA	HMDB0001411	Cotinine N-oxide	Mass, RT, Spectral Match	Other		973621	530442	0.55	NS	-0.00014286	0.63	0.63	442240	1.20409e+06	2.73	NS	0.0012444	0.74	0.12	529277	35845.8	14.77	NS	0.00026786	162074	58810.8	2.76	NS	-0.00021429
217	193.09	3.90984e+06	1.012	0.165	0	HMDB0013820	NA	HMDB0013820	2-Phenylindole	Mass			107869	11953.7	0.12	NS	NS	NS	NS	86092.4	92858.7	1.08	NS	NS	0	0	1.61198e+08	1.76468e+08	0.92	NS	NS	4.68602e+06	9.90311e+06	0.48	NS	-0.00058988
218	194.06	1.25474e+06	11.009	0.2	0	HMDB0001944	NA	HMDB0001944	Chlorpheniramine	Mass			630947	1.77769e+06	2.82	NS	-5.8333e-05	0.63	0.63	646356	1.92752e+06	2.99	0.012895	0.00028869	0.84	0.02	240541	117869	2.05	NS	3.75e-05	433287	309157	1.41	NS	0
219	194.08	9.13175e+07	4.405	0.2	14	HMDB0001847	C07481	C07481	Caffeine	Mass, RT, Spectral Match	Other	Other	1.55403e+07	9.49704e+06	0.62	NS	-0.0002	0.53	0.53	877700	1.07389e+06	1.23	NS	0.00090774	0.8	0.13	710294	3.91623e+06	0.19	0.36	-1.8849e-05	100041	266977	0.38	NS	-0.00014286
220	194.105	611171	2.205	0.2	0	METPA0168	C01297	C01297	6-Hydroxypseudooxynicotine	Mass, RT	nicotine degradation I (pyridine pathway);Other		172567	265811	1.55	NS	-9.1865e-05	0.7	0.7	17374.3	13464.6	0.78	NS	-0.00029107	0.5	0.74	57289.7	65961.3	0.87	NS	-0.00010417	922894	151560	6.09	NS	-0.00020833
221	195.052	915770	1.437	0.2	4	HMDB0001982	C16360	C16360	3,7-Dimethyluric acid	Mass			200851	246303	1.23	NS	-0.0001631	0.55	0.55	358195	456228	1.28	0.087778	6.0317e-05	0.72	0.09	790217	552595	1.44	0.15	0.00078075	513217	11355.3	45.2	NS	-6.7857e-05
222	196.059	1.34163e+06	1.717	0.2	3	HMDB0000625	C00257	C00257	Gluconic acid	Mass	Other	Other	362182	517700	1.43	NS	-0.00034286	0.52	0.52	374971	327224	0.88	NS	-7.9167e-05	0.67	0.17	4.04435e+06	976769	4.15	0.03	4.0476e-05	309616	321906	0.97	NS	-0.00024583
223	196.059	115045	2.29	0.2	0	HMDB0001851	C00532	C00532	arabinitol	Mass, RT	Other	Other	26427.7	31392.8	1.19	NS	-0.00022619	0.53	0.53	34228.7	24251.6	0.71	NS	-0.00065536	0.63	0.4	155621	127502	1.23	NS	-0.00029266	46120.9	36771.9	1.26	NS	-0.00022143
224	196.073	107430	9.331	0.2	0	HMDB0060398	C12205	C12205	5-Hydroxyconiferylalcohol	Mass, RT	Other	Other	35195.1	49102.4	1.4	NS	5.5556e-05	0.62	0.62	22268.6	21592.7	0.97	NS	-8.3333e-05	0.56	0.6	365135	145137	2.52	NS	-0.00042641	3.00125e+06	252353	11.9	NS	7.1429e-05
225	197.077	350288	1.217	0.2	1	HMDB0013899	C16651	C16651	3-Hydroxyvalproic acid	Mass			652497	826528	1.27	NS	-7.1429e-05	0.58	0.58	419828	481210	1.15	NS	-2.381e-05	0.6	0.4	1.15662e+06	437215	2.65	0.07	9.2857e-05	873995	1.75899e+06	0.5	NS	-0.00012698
226	198.034	1.31031e+06	0.658	0.2	24	HMDB0013858	C16550	C16550	3-Dechloroethylifosfamide	Mass			949117	906911	0.96	NS	NS	NS	NS	23967.4	121700	5.08	NS	NS	0	0	95496.8	502359	0.2	NS	NS	29389.7	9450.11	3.11	NS	-7.1429e-05
227	199.022	1.15232e+08	8.167	0.2	71	HMDB0006355	C02670	C02670	D-Glucurono-6,3-lactone	Mass			1.16186e+07	1.65082e+07	1.43	NS	-0.00020536	0.59	0.59	39234.1	47439.1	1.21	NS	2.619e-05	0.53	0.79	74345	31809.2	2.34	0.48	0.00017361	2.66213e+07	4.31217e+06	6.18	NS	-0.0005
228	200.013	2.92873e+07	7.392	0.2	97	NA	C05947	C05947	L-erythro-4-Hydroxyglutamate	Mass			212955	203573	0.96	NS	-0.00040476	0.58	0.58	34929.3	532722	15.26	NS	-0.00047202	0.56	0.85	2.2381e+07	2.07724e+06	10.78	0.5	-9.4246e-05	151465	79042.4	1.92	NS	0.0020518
229	200.03	1.60586e+06	1.141	0.2	0	HMDB0000687	NA	HMDB0000687	L-Leucine	Mass			115539	90846.6	0.79	NS	-0.00012857	0.55	0.55	85130.6	126514	1.49	NS	-8.5317e-05	0.57	0.72	1.85208e+06	59095.7	31.35	0.02	0.00043591	3.49085e+06	1.86674e+06	1.88	NS	-8.3333e-05
230	201.017	2.09831e+06	7.517	0.2	129	HMDB0001321	C00279	C00279	D-Erythrose 4-phosphate	Mass			525432	912413	1.74	NS	-0.00076111	0.7	0.7	728203	964303	1.33	NS	6.25e-05	0.59	0.6	6.09215e+06	1.07082e+06	5.69	NS	-3.4722e-05	238047	75187.2	3.17	NS	-0.00017143
231	201.031	280384	1.357	0.2	30	HMDB0000078	C01419	C01419	Cysteinylglycine	Mass			103315	153949	1.5	NS	NS	NS	NS	57969.2	46801.8	0.81	NS	-0.00026667	0.57	0.67	1.44188e+06	44993.5	32.05	NS	-2.6587e-05	208040	245480	0.85	NS	-4.0476e-05
232	202.009	1.45202e+06	7.382	0.2	0	HMDB0004089	C05653	C05653	Formylanthranilic acid	Mass			227149	589144	2.6	NS	-3.5317e-05	0.75	0.75	353574	288244	0.82	NS	-0.0001875	0.55	0.98	190381	142367	1.34	0.2	0.00026071	536302	323883	1.66	NS	-0.00046429
233	202.025	747353	5.597	0.2	0	METPA1027	C11434	C11434	D-Erythritol4-phosphate	Mass, RT	Other		80637.6	55000.8	0.69	0.013457	0.00012024	0.86	0.86	699723	497562	0.72	NS	NS	0	0	249376	85544	2.92	NS	0.0001125	122107	8422.9	14.5	NS	-0.00018036
234	202.029	2.21936e+06	7.546	0.2	0	HMDB0001545	C00250	C00250	Pyridoxal	Mass			454577	868767	1.92	NS	0.00044702	0.69	0.69	444905	734994	1.66	NS	-0.00030198	0.64	0.38	244960	128977	1.9	NS	-0.0002125	1.09576e+07	1.35976e+06	8.06	NS	-0.00076587
235	202.142	2.45295e+06	0.842	0.2	98	HMDB0003334	NA	HMDB0003334	Symmetricdimethylarginine	Mass, RT			1.26641e+06	1.69578e+06	1.34	0.030114	-0.00022738	0.78	0.78	1.10775e+06	1.17551e+06	1.07	NS	NS	0	0	107164	215345	0.5	NS	NS	41040	10552	3.89	NS	0.00016964
236	202.215	2.28036e+07	6.771	0.2	2	HMDB0001256	C00750	C00750	Spermine	Mass, RT, Spectral Match	superpathway of polyamine biosynthesis II;Other	Other	425414	1.83863e+06	4.33	NS	-0.0001625	0.55	0.55	2.32862e+06	427850	0.19	NS	0.00032619	0.7	0.47	1.24981e+07	2.03328e+07	0.62	0.81	-0.00011932	4.36669e+06	1.0361e+07	0.43	NS	-0.0006131
237	203.04	1.82545e+06	2.076	0.2	24	HMDB0059663	C12248	C12248	5-hydroxy-2-oxo-4-ureido-2,5-dihydro-1H-imidazole-5-carboxylate	Mass			359411	881418	2.46	0.047989	-0.00051171	0.73	0.73	37264.4	28136.2	0.76	NS	-0.00015179	0.52	0.97	391694	154218	2.54	NS	4.5455e-05	118741	106086	1.12	NS	-0.00067143
238	203.079	3.24208e+06	9.29	0.2	0	METPA1105	C12986	C12986	N2-Acetyl-L-aminoadipate	Mass, RT			18011.1	19798.8	1.1	NS	-0.0003	0.6	0.6	24683.8	23625.5	0.96	NS	0.00045377	0.75	0.17	3.72934e+06	83029.8	44.92	NS	-0.00029087	60704.2	54950.6	1.11	NS	0.0004256
239	203.096	3.00954e+06	10.866	0.094	0	HMDB0002096	C11284	C11284	3-Indolebutyricacid	Mass			30651.9	23359.7	0.77	NS	-0.0002	0.6	0.6	31314.9	13669	0.44	NS	7.3016e-05	0.7	0.12	528980	210091	2.52	0.5	0.00011111	25795.5	7494.63	3.45	NS	8.3929e-05
240	203.115	2.8165e+07	0.946	0.131	4	HMDB0000201	C02571	C02571	Acetyl-L-carnitine	Mass, RT, Spectral Match			1.71638e+07	7.51958e+06	0.44	0.0019614	0.0050901	0.92	0.92	32864.9	11896.8	0.37	NS	-0.00028571	0.63	0.41	511005	3.20458e+06	0.16	NS	0	178098	284825	0.63	NS	-0.00096845
241	204.027	1.55812e+06	0.799	0.2	0	METPA0608	C05533	C05533	Oxaloglutarate	Mass, RT			573918	593921	1.04	NS	-0.00028869	0.53	0.53	119417	144197	1.21	NS	-0.00015476	0.54	0.97	222767	394071	0.57	NS	1.8056e-05	1.44645e+06	1.65927e+06	0.88	NS	-8.0357e-05
242	204.089	1.64988e+08	2.289	0.2	12	HMDB0000929	C00078	C00078	Tryptophan	Mass, RT, Spectral Match	tRNA charging;superpathway of chorismate metabolism;Other	Superpathway of chorismate metabolism;Superpathway of aromatic amino acid biosynthesis;Superpathway of L-tryptophan biosynthesis;Superpathway of aromatic compound degradation via 3-oxoadipate;Superpathway of ergotamine biosynthesis;Other	1.04589e+08	9.91313e+07	0.95	NS	NS	NS	NS	1.20474e+08	7.50645e+07	0.63	0.024962	0.0011167	0.83	0.03	4.28565e+07	6.56555e+07	0.66	NS	-6.25e-05	154841	4735.22	32.7	NS	-0.0003875
243	205.131	4.54869e+06	1.694	0.2	0	HMDB0004231	C05944	C05944	Pantothenol	Mass, RT			32865.4	88505.6	2.7	NS	NS	NS	NS	139630	134983	0.97	NS	NS	0	0	5.85752e+06	123023	47.62	NS	NS	670379	468343	1.44	NS	4.2857e-05
244	206.006	1.62966e+06	0.784	0.2	0	METPA0238	C01990	C01990	3-Oxalomalate	Mass, RT	Other		929326	871998	0.94	NS	-0.00036786	0.62	0.62	4.63129e+07	3.92255e+07	0.85	NS	NS	0	0	628468	460461	1.37	NS	-0.00064331	3.25355e+06	678259	4.8	NS	0.0001131
245	208.018	6.13926e+06	1.341	0.2	0	HMDB0034022	C16202	C16202	2-Naphthalenesulfonic acid	Mass			4.12103e+06	4.3015e+06	1.05	NS	NS	NS	NS	192539	204514	1.07	NS	NS	0	0	56154	1.22108e+06	0.05	NS	NS	48998.4	107827	0.46	NS	-0.00027143
246	208.072	214179	14.757	0.2	0	NA	C16420	C16420	3_4-Dimethoxycinnamicacid	Mass			58296.3	94390.9	1.62	NS	8.3333e-05	0.69	0.69	73796.6	61124.5	0.83	NS	0.00032143	0.56	0.64	153083	70784.6	2.17	NS	-7.9365e-05	1.03538e+06	1.28651e+06	0.81	NS	-0.00060893
247	208.084	1.72898e+07	1.408	0.2	4	HMDB0000684	C00328	C00328	L-Kynurenine	Mass, RT, Spectral Match	Other	Superpathway of aromatic compound degradation via 3-oxoadipate;Other	6.34691e+06	1.04325e+07	1.65	0.002595	0.002423	0.9	0.9	7.52915e+06	6.24562e+06	0.83	NS	0	0.56	0.34	203754	259010	0.79	NS	0	86218.1	77166.4	1.12	NS	-0.00031647
248	208.089	166965	1.639	0.2	0	HMDB0003066	C15589	C15589	Chalcone	Mass, RT			102565	89710.6	0.88	NS	-0.0001881	0.62	0.62	1.75902e+06	1.46295e+06	0.84	NS	-0.00026587	0.53	0.64	323766	46929.9	6.9	NS	8.3929e-05	251484	68108.2	3.7	NS	7.1429e-05
249	209.941	5.06138e+06	1.5	0.132	0	HMDB0029643	C11510	C11510	Trichloroanisole	Mass, RT			3.45839e+06	3.68064e+06	1.07	NS	NS	NS	NS	159766	93810.6	0.59	NS	NS	0	0	253255	834066	0.31	NS	NS	274064	74907.6	3.66	NS	-0.00024167
250	210.1	3.68784e+06	1.348	0.2	9	METPA1233	C15986	C15986	2_6-Dihydroxypseudooxynicotine	Mass, RT	nicotine degradation I (pyridine pathway)		964345	554891	0.58	NS	-0.0001	0.63	0.63	42013.3	27292.5	0.65	0.086483	0.00034167	0.75	0.09	4.068e+06	317093	12.83	NS	-5.3571e-05	1.40692e+06	1.38057e+06	1.02	NS	0.00012282
251	210.125	343757	9.465	0.2	11	METPA1276	C16317	C16317	Jasmonicacid	Mass, RT	superpathway of jasmonoyl-amino acid conjugates biosynthesis;jasmonoyl-amino acid conjugates biosynthesis I;Other	Superpathway of jasmonoyl-amino acid conjugates biosynthesis	81729.4	56761.4	0.7	NS	-0.00027976	0.6	0.6	290003	139994	0.49	NS	-8.9286e-06	0.66	0.11	95991.5	118097	0.82	NS	-0.00015873	210918	7031.52	30	NS	1.25e-05
252	212.031	686962	8.177	0.2	0	HMDB0004073	C05634	C05634	5-Hydroxyindoleacetaldehyde	Mass	Other		68937.2	153313	2.23	NS	-0.00030952	0.66	0.66	256210	112834	0.45	NS	-0.0001	0.53	0.97	2.82073e+06	1.52376e+06	1.86	NS	-0.00036806	2.0116e+07	1.87727e+07	1.08	NS	-0.00024921
253	212.058	588413	6.11	0.2	0	HMDB0030483	C02161	C02161	Isophenoxazine	Mass, RT			22587.4	29367.2	1.31	NS	-0.0001994	0.63	0.63	30481.7	39035	1.29	NS	-0.00015476	0.63	0.24	70750.5	46538.2	1.53	NS	-0.00042143	27013.8	28644.6	0.95	NS	-0.00034286
254	214.013	6.19123e+06	3.026	0.2	48	HMDB0006802	C06055	C06055	O-Phospho-4-hydroxy-L-threonine	Mass			2.06067e+06	2.23113e+06	1.09	NS	NS	NS	NS	451332	116533	0.26	NS	-0.0001375	0.63	0.49	75863.5	852455	0.09	NS	NS	2.56558e+06	1.67377e+06	1.54	NS	0.00015556
255	214.029	1.25934e+07	8.81	0.2	80	HMDB0000714	C01586	C01586	Hippuric acid	Mass			2.67221e+06	4.04712e+06	1.52	NS	0.00031429	0.62	0.62	957441	956610	1	NS	6.25e-05	0.58	0.46	790588	813865	0.98	NS	-5.5556e-05	45969	83116.1	0.56	NS	-0.00025893
256	214.158	175555	11.314	0.2	0	HMDB0010727	C02367	C02367	3-Oxododecanoicacid	Mass			67985.5	35824.2	0.53	NS	-9.0476e-05	0.59	0.59	32840	36384.3	1.11	NS	NS	0	0	752389	12374.7	60.81	0.09	-0.00012639	138109	38590.5	3.58	NS	-0.00017857
257	216.135	328779	9.524	0.2	0	HMDB0060442	C05341	C05341	beta-Alanyl-L-lysine	Mass			117208	137232	1.18	NS	-0.00016667	0.58	0.58	93149.6	49288.2	0.53	NS	NS	0	0	28514.1	41637.4	0.69	0.01	0.00019964	977461	39941	24.48	NS	-6.25e-05
258	217.131	1.40296e+07	1.162	0.164	5	HMDB0000824	C03017	C03017	Propionylcarnitine	Mass, RT, Spectral Match			6.38094e+06	5.52821e+06	0.87	NS	-0.0006	0.68	0.68	4.31458e+06	3.88875e+06	0.91	NS	1.9643e-05	0.73	0.17	162074	1.55102e+06	0.11	NS	-0.0001873	1.61198e+08	2.94052e+08	0.55	NS	-0.00011905
259	217.989	1.32185e+07	12.491	0.2	62.6	HMDB0035470	NA	HMDB0035470	N-(2R-Hydroxytricosanoyl)-2S-amino-1,3S,4R-octadecanetriol	Mass			2.36623e+06	1.35936e+06	0.58	NS	-0.00020833	0.69	0.69	2.5945e+06	3.76368e+06	1.46	NS	-0.00027917	0.7	0.23	80277.2	19143.1	4.2	0.02	0.00069821	141413	71096.7	1.99	NS	-0.00047917
260	218.024	2.41271e+06	7.787	0.2	44	HMDB0000017	C00847	C00847	4-Pyridoxic acid	Mass			543664	775754	1.43	NS	-0.00058095	0.53	0.53	927470	250920	0.28	NS	0.00024286	0.58	0.2	875982	755739	1.16	0.04	0.00065734	1.20276e+06	285211	4.22	NS	8.3333e-05
261	218.126	1.25717e+06	1.664	0.2	34	METPA0456	C04020	C04020	N2-(D-1-Carboxyethyl)-L-lysine	Mass, RT	Other		71809.6	132513	1.85	NS	NS	NS	NS	231641	158985	0.69	NS	NS	0	0	274064	114746	2.39	NS	NS	484911	478809	1.02	NS	0.00058194
262	219.11	4.37969e+06	1.471	0.2	0	HMDB0000210	C00864	C00864	Pantothenic acid	Mass			1.83765e+06	1.96908e+06	1.08	NS	-0.00086071	0.55	0.55	1.19448e+06	1.04469e+06	0.88	NS	7.619e-05	0.65	0.69	94201.7	65676.6	1.44	NS	-7.2222e-05	164425	32693.7	5.03	NS	-0.00038571
263	219.984	690572	7.191	0.2	0	HMDB0003966	C05335	C05335	Selenomethionine	Mass			80119.4	170284	2.13	NS	-0.00049048	0.76	0.76	1.39142e+08	1.54502e+08	1.12	NS	8.3333e-05	0.56	0.84	134287	46782.5	2.88	NS	0.00084071	232702	98427.4	2.37	NS	-0.00015476
264	220.084	525398	1.441	0.2	0	HMDB0000472	C00643	C00643	5-Hydroxy-DL-tryptophan	Mass, RT	Other		92618.6	114465	1.24	NS	-0.0001	0.58	0.58	166835	120792	0.73	NS	-0.00026786	0.64	0.34	54604.9	79621.8	0.69	NS	-6.6468e-05	1.15018e+06	2.25371e+06	0.52	NS	1.9643e-05
265	221.031	797833	7.777	0.2	0	HMDB0014583	NA	HMDB0014583	Trimethoprim	Mass			50669.8	12043.7	0.24	NS	NS	NS	NS	532831	31807.1	0.06	NS	NS	0	0	1.22101e+06	2.17203e+06	0.57	NS	NS	285742	570937	0.51	NS	-0.00021171
266	221.058	192421	0.655	0.2	18	HMDB0000099	C02291	C02291	L-Cystathionine	Mass			148915	126388	0.85	NS	0.0015317	0.66	0.66	462626	416726	0.91	NS	NS	0	0	223964	72921.9	3.08	NS	NS	136685	61763	2.22	NS	-0.00039286
267	222.097	1.04273e+06	1.171	0.2	0	HMDB0001129	C00645	C00645	N-Acetylmannosamine	Mass			272114	326832	1.21	NS	-0.00048333	0.56	0.56	318486	237143	0.75	NS	-0.00013194	0.53	0.83	173375	370792	0.47	0.05	0.00051528	242248	93127.4	2.61	NS	-5.9524e-05
268	222.161	585794	9.501	0.2	17	HMDB0035593	C09715	C09715	Rishitin	Mass, RT	Other		252750	193127	0.77	NS	0.00028333	0.65	0.65	1.62256e+06	2.0156e+06	1.25	0.042251	-0.00023849	0.77	0.05	19056	96700.1	0.2	NS	0.00020536	58688.2	17437.5	3.37	NS	0.00017619
269	222.981	473128	0.651	0.2	0	HMDB0060371	C02514	C02514	3-Fumarylpyruvate	Mass			292185	294228	1.01	NS	NS	NS	NS	193451	185956	0.97	NS	NS	0	0	1.8474e+06	438949	4.21	NS	NS	910914	43400.3	20.99	NS	-0.00039583
270	225.074	885896	0.905	0.2	4	HMDB0004224	C05933	C05933	N-(o)-Hydroxyarginine	Mass			192394	339422	1.77	NS	3.3333e-05	0.53	0.53	1.08344e+06	1.38636e+06	1.28	NS	5.9524e-05	0.55	0.62	909780	79197.3	11.49	NS	-0.00035615	546083	606966	0.9	NS	-0.0001
271	225.126	128745	7.571	0.2	0	HMDB0032141	C03764	C03764	4-(Dimethylamino)azobenzene	Mass, RT			17935.6	4547.99	0.26	NS	NS	NS	NS	119116	148373	1.25	NS	NS	0	0	178098	173557	1.03	NS	NS	5.84385e+08	5.96968e+08	0.98	NS	-0.00012917
272	226.029	372534	8.937	0.2	12	HMDB0060400	C16596	C16596	5-Phenyl-1,3-oxazinane-2,4-dione	Mass			116046	140114	1.21	NS	-8.3333e-05	0.6	0.6	2.65659e+06	541963	0.21	NS	0.00086012	0.67	0.19	345253	582844	0.6	NS	-3.7879e-05	8.52254e+06	4.03958e+06	2.11	NS	-0.00019286
273	226.068	3.95085e+06	1.203	0.2	4	HMDB0011105	C16365	C16365	5-Acetylamino-6-formylamino-3-methyluracil	Mass			2.07403e+06	1.9774e+06	0.96	NS	-0.00012202	0.58	0.58	301421	67909.4	0.23	NS	-0.00015476	0.53	0.62	233659	363151	0.65	0.07	-0.00019744	72850.1	83919.8	0.87	NS	-0.00039286
274	226.119	978978	9.289	0.2	12	HMDB0062444	C19580	C19580	alpha-[3-[(Hydroxymethyl)nitrosoamino]propyl]-3-pyridinemethanol	Mass			357632	356866	1	NS	-0.00031369	0.58	0.58	185640	152949	0.83	NS	-0.00031647	0.6	0.46	123670	284849	0.44	0.02	0.00046095	83841.9	31820.7	2.64	NS	-0.00016587
275	226.167	6.01359e+06	2.458	0.2	6	HMDB0033567	C04277	C04277	1_8-Diazacyclotetradecane-2_9-dione	Mass, RT	Other		221591	1.20446e+06	5.44	NS	-6.25e-05	0.52	0.52	132910	114839	0.87	NS	NS	0	0	484911	329633	1.48	0.88	0.00012361	170813	106503	1.61	NS	-0.00029762
276	226.192	278628	12.219	0.2	0	HMDB0033531	NA	HMDB0033531	Tetradecenoicacid	Mass, RT			32366	19725.1	0.61	NS	-1.2302e-05	0.76	0.76	42422.1	37425.2	0.89	NS	-0.00032619	0.65	0.36	161132	94974.8	1.7	0.29	-0.00020079	203478	78484.9	2.6	NS	-0.00046111
277	228.096	470772	8.791	0.2	0	HMDB0000014	C00881	C00881	Deoxycytidine	Mass			141026	165150	1.18	NS	-0.0001881	0.59	0.59	143257	75977.2	0.54	NS	0.00037302	0.67	0.28	257768	295374	0.88	0.05	0.00057937	125469	42112	2.98	NS	-0.0005006
278	228.147	6.10482e+06	1.039	0.2	6	HMDB0028867	NA	HMDB0028867	Prolylleucine	Mass, RT, Spectral Match			4.82672e+06	4.22698e+06	0.88	NS	-0.00015	0.7	0.7	4.49205e+06	3.83051e+06	0.86	NS	NS	0	0	2.83837e+07	1.06101e+07	2.68	NS	-0.00061845	526489	80843.3	6.52	NS	-0.00015278
279	228.208	253779	14.794	0.2	0	HMDB0000806	C06424	C06424	Myristic acid	Mass			37118.5	45016.2	1.22	NS	0.002419	0.78	0.78	121093	138589	1.15	NS	-0.00035417	0.55	0.94	64508.4	28592.9	2.26	0.02	2.9762e-06	8.90237e+06	961555	9.26	NS	-0.00017143
280	229.045	1.50092e+06	1.681	0.2	4	HMDB0001343	C01107	C01107	Mevalonic acid-5P	Mass			596698	697227	1.17	NS	-0.00042262	0.56	0.56	427044	595598	1.4	NS	-0.0003	0.6	0.42	5437.6	3436.5	1.59	NS	-0.00045714	36995	13664.7	2.71	NS	0.00026272
281	229.088	1.57061e+06	9.932	0.2	0	HMDB0003045	C05570	C05570	Ergothioneine;	Mass, RT			573652	439027	0.77	NS	-0.00015456	0.69	0.69	556454	342359	0.62	NS	7.1429e-05	0.53	0.6	1.22073e+06	2.04947e+06	0.6	0.38	5e-05	5.05527e+06	695127	7.28	NS	-0.0001
282	230.024	2.47377e+06	8.061	0.2	0	HMDB0001229	C00822	C00822	Dopaquinone	Mass			452216	1.13526e+06	2.52	NS	-2.381e-05	0.75	0.75	864669	620165	0.72	NS	-0.00043254	0.63	0.41	1.25351e+07	7.80525e+06	1.61	NS	-0.00071291	25695.2	30441.2	0.85	NS	-0.00059821
283	230.042	2.16618e+06	21.762	0.2	0	HMDB0001128	C03090	C03090	5-Phosphoribosylamine	Mass			740956	804825	1.09	NS	-0.00041667	0.58	0.58	1.50354e+07	1.32086e+07	0.88	NS	-9.0278e-05	0.55	0.85	100041	308838	0.33	NS	-0.00017143	1.49272e+06	19566.3	76.3	NS	-0.00022738
284	230.06	9.21036e+07	9.067	0.2	40	HMDB0060351	C16586	C16586	2-Phenyl-1,3-propanediol monocarbamate	Mass			666010	685455	1.03	NS	NS	NS	NS	1.07699e+06	714829	0.67	NS	NS	0	0	2.17884e+06	785492	2.78	NS	NS	1.49068e+08	7.76726e+07	1.92	NS	-0.00026587
285	231.146	2.05993e+07	2.127	0.2	2	HMDB0002013	C02862	C02862	Butyryl-L-carnitine	Mass, RT			4.77207e+06	5.51817e+06	1.16	NS	-8.9286e-06	0.59	0.59	31181	19159.3	0.62	NS	0.00022619	0.53	0.69	1.46391e+06	2.51355e+06	0.59	NS	-8.9286e-06	138160	50081.2	2.76	NS	0.00074028
286	232.039	2.09999e+07	8.694	0.2	39	HMDB0000181	C00355	C00355	L-Dopa	Mass			2.91986e+06	7.20687e+06	2.47	NS	-0.00078333	0.7	0.7	5.93254e+06	3.40595e+06	0.58	NS	-0.00019742	0.7	0.12	145648	39368	3.7	NS	-8.9286e-06	134287	56533.2	2.38	NS	0.0024992
287	233.042	883392	8.822	0.2	0	METPA0121	C01068	C01068	D-Ribitol 5-phosphate	Mass			197318	218915	1.11	NS	0	0.5	0.5	163065	130782	0.81	NS	-0.00014583	0.55	0.7	76337.3	60147.3	1.27	NS	0.0007623	65800.9	50888.4	1.3	NS	-0.00022024
288	234.018	4.55433e+06	6.496	0.2	0	HMDB0034453	C04486	C04486	5-(4-Hydroxybut-1-ynyl)-2_2'-bithiophene	Mass, RT			68927.7	148071	2.15	NS	-0.00042857	0.52	0.52	24222.5	32764.9	1.36	NS	6.25e-05	0.59	0.84	546083	485618	1.13	NS	-9.3254e-05	28514.1	32110.3	0.89	NS	-4.1667e-05
289	234.072	645678	1.565	0.2	0	HMDB0004063	C05588	C05588	Metanephrine	Mass			169901	192161	1.14	NS	-0.00011111	0.52	0.52	125968	128997	1.03	NS	-0.00030536	0.7	0.15	137436	73912.2	1.86	0.33	-0.00025734	217139	242242	0.9	NS	8.75e-05
290	236.142	5.85012e+06	12.269	0.2	0	NA	C01013	C01013	Hydroxypropionic acid	Mass			132097	60421.7	0.46	NS	0.00026905	0.65	0.65	137253	429537	3.13	NS	-7.1429e-05	0.5	0.77	239076	120280	1.99	0.62	-0.00017143	1.38811e+06	625737	2.22	NS	-0.00051091
291	238.029	2.20956e+06	8.894	0.2	15	HMDB0060484	C00331	C00331	Indolepyruvate	Mass			552832	1.01889e+06	1.85	NS	-8.3333e-05	0.7	0.7	389677	870259	2.24	NS	-0.00053452	0.73	0.17	409378	884030	0.47	NS	1.3889e-05	137896	120445	1.15	NS	0.0015835
292	239.103	122654	10.58	0.2	0	NA	C00093	C00093	Glycerol 3-phosphate	Mass			40637.4	41344.3	1.02	NS	NS	NS	NS	40453.2	38883.5	0.97	NS	NS	0	0	662019	762961	0.87	NS	NS	270394	232976	1.17	NS	-0.00022222
293	239.112	1.2886e+06	1.176	0.2	0	HMDB0000745	C00884	C00884	Homocarnosine	Mass			616229	592647	0.97	NS	-0.00037698	0.58	0.58	551381	602737	1.1	NS	-0.00041111	0.54	0.88	575534	522033	1.11	NS	-0.000125	1.86756e+06	573568	3.26	NS	2.7778e-05
294	240.044	951641	8.908	0.2	15	HMDB0004096	C05660	C05660	5-Methoxyindoleacetate	Mass			131239	149139	1.14	NS	-8.3333e-05	0.53	0.53	424096	434456	1.03	NS	-0.00020536	0.62	0.32	152708	53030.1	2.88	NS	-0.000125	1.89913e+06	49655	38.25	NS	-5.9524e-05
295	241.107	610293	1.689	0.2	0	HMDB0002224	C03592	C03592	5-Methyldeoxycytidine	Mass, RT			6150.83	19114.8	3.11	NS	NS	NS	NS	504605	468422	0.93	NS	NS	0	0	1.09576e+07	859898	12.75	NS	NS	6.18927e+06	933042	6.64	NS	4.7024e-05
296	242.075	2.04587e+06	3.642	0.2	0	HMDB0000089	C00475	C00475	Cytidine	Mass			319888	554066	1.74	NS	-5.5556e-05	0.53	0.53	742753	401048	0.54	NS	-7.1429e-05	0.64	0.6	7.15955e+06	872246	8.21	0.24	0.0002879	50341.9	9688.9	5.2	NS	0.00014286
297	242.079	684647	7.991	0.2	0	METPA0216	C01727	C01727	Lumichrome	Mass, RT			18284.7	18522.9	1.02	NS	NS	NS	NS	288481	197913	0.69	NS	NS	0	0	5.1259e+06	5.731e+06	0.9	NS	NS	57124.6	18670.2	3.06	NS	8.9286e-05
298	243.107	543484	1.105	0.2	0	HMDB0060656	C16561	C16561	Monoethylglycinexylidide	Mass			1.58456e+06	1.66026e+06	1.05	NS	0	0.56	0.56	329876	321511	0.98	NS	0.00019643	0.59	0.55	1.84208e+07	628658	29.31	0.2	9.4066e-05	109440	86690	1.27	NS	-0.00063889
299	244.039	1.0894e+07	8.314	0.2	0	HMDB0060367	C16591	C16591	3-Carbamoyl-2-phenylpropionic acid	Mass			1.00899e+06	4.76976e+06	4.73	0.057714	0.00098929	0.75	0.75	593187	697484	1.18	0.095769	-5.4167e-05	0.72	0.1	74556.2	431839	0.18	0.01	0.00051845	311664	233568	1.34	NS	-0.00031111
300	244.051	203558	1.464	0.2	0	HMDB0060652	C16604	C16604	2-Hydroxyiminostilbene	Mass			94384.3	249306	2.65	NS	-0.00040536	0.66	0.66	1.18148e+06	1.32342e+06	1.13	NS	-0.00016667	0.56	0.84	95806.7	83016.2	1.16	0.23	-0.00023611	222767	277181	0.81	NS	-0.00036429
301	244.067	3.15102e+06	1.52	0.2	1	HMDB0000296	C00299	C00299	Uridine	Mass			1.35806e+06	1.48137e+06	1.1	NS	-0.00032143	0.52	0.52	1.04078e+06	1.59731e+06	1.54	NS	-0.00018056	0.7	0.19	2.6622e+06	6.31771e+06	0.43	NS	-0.00012778	314171	202536	1.56	NS	-0.00069444
302	244.083	683856	7.703	0.2	0	HMDB0041809	C19574	C19574	4-(Methylnitrosamino)-1-(3-pyridyl)-1-butanol	Mass			178604	170043	0.96	NS	-0.0002381	0.56	0.56	657859	263598	0.41	NS	3.0952e-05	0.62	0.38	195845	131636	1.49	NS	0.00014127	1.22073e+06	3.2544e+06	0.38	NS	-0.0005377
303	244.141	671183	6.703	0.2	0	HMDB0060441	C05340	C05340	beta-Alanyl-L-arginine	Mass			135189	147475	1.1	NS	-0.00054762	0.62	0.62	51852.5	39740.6	0.77	NS	-0.0003875	0.64	0.41	65800.9	49610	1.33	0.01	0.0010534	73797.9	140566	0.53	NS	-0.0001
304	246.004	373388	1.453	0.2	0	HMDB0001347	C00129	C00129	Isopentenyl pyrophosphate	Mass			155380	175739	1.14	NS	NS	NS	NS	133767	156619	1.18	NS	0	0.58	0.42	35390.4	24968.1	1.42	NS	NS	34317.1	83781.6	0.41	NS	-0.00074405
305	246.004	373388	1.453	0.2	0	HMDB0001511	C02305	C02305	Phosphocreatine	Mass			146555	223139	1.53	NS	-0.00080833	0.55	0.55	175228	227502	1.3	NS	-1.6667e-05	0.58	0.64	119366	58908.1	2.03	NS	-0.00018829	129183	72412.6	1.79	NS	-0.00018333
306	246.018	311292	4.204	0.2	1	HMDB0001491	C00018	C00018	Pyridoxal 5'-phosphate	Mass			62309.5	82806.6	1.33	NS	-0.00022143	0.5	0.5	93276.4	39923.5	0.43	NS	0.00057024	0.67	0.33	2.12485e+06	2.87472e+06	0.74	NS	-0.00022718	137436	44450.6	3.1	NS	-6.25e-05
307	246.037	1.50521e+06	8.932	0.2	3	HMDB0060410	C20239	C20239	6-Carboxy-5,6,7,8-tetrahydropterin	Mass			256386	268373	1.05	NS	-0.00013393	0.56	0.56	133159	64659.6	0.49	NS	-5.754e-05	0.59	0.88	1.67204e+07	2.17114e+06	7.71	0.26	-0.00012837	2.82073e+06	2.25064e+06	1.26	NS	-0.00020833
308	246.088	149388	8.407	0.2	0	HMDB0010727	NA	HMDB0010727	3-Oxododecanoic acid	Mass			97648.9	77602.8	0.8	NS	0	0.52	0.52	129260	452366	3.5	NS	0	0.54	0.74	44619.7	20835.4	2.15	NS	-0.00020833	895756	494074	1.82	NS	7.619e-05
309	246.099	3.7544e+07	7.495	0.2	9	HMDB0013713	NA	HMDB0013713	N-acetyl-DL-tryptophan	Mass, RT	superpathway of indole-3-acetate conjugate biosynthesis;indole-3-acetate inactivation VIII;Other	Superpathway of indole-3-acetate conjugate biosynthesis	66007.5	44581.8	0.68	NS	0.000425	0.68	0.68	72666.7	4.20649e+06	57.89	NS	0.00036131	0.78	0.79	141064	69735.2	2.03	NS	5e-05	53841.7	17744.5	3.04	NS	-0.00025
310	247	171096	10.343	0.2	0	HMDB0000663	C00818	C00818	Glucaric acid	Mass			56690.5	49085.7	0.87	NS	0	0.55	0.55	62176.8	35191.2	0.57	NS	-0.00036984	0.73	0.15	2.06086e+06	3.10086e+06	0.67	0.09	4.8611e-05	571266	197178	2.9	NS	8.3333e-05
311	248.034	414476	2.862	0.2	0	HMDB0001319	C00627	C00627	Pyridoxine 5'-phosphate	Mass			88046.4	98382.6	1.12	NS	-0.000225	0.53	0.53	66653	34092.8	0.52	NS	-0.00024643	0.69	0.19	262722	451838	0.59	NS	-0.00013194	290445	163259	1.78	NS	0.00013492
312	248.117	161059	10.933	0.2	0	HMDB0000354	NA	HMDB0000354	2-Methyl-3-hydroxybutyric acid	Mass			43000.2	35569.9	0.83	NS	-8.0357e-05	0.63	0.63	39187.8	77425	1.98	NS	NS	0	0	1.36399e+07	4.55676e+06	3	NS	-3.1926e-05	190381	56075.9	3.4	NS	0.0001375
313	248.99	701275	1.095	0.2	3	HMDB0001351	C00672	C00672	Deoxyribose 1-phosphate	Mass			339684	402074	1.19	NS	0.00011389	0.56	0.56	396744	335667	0.85	NS	-0.00033333	0.6	0.63	6.479e+06	1.9338e+06	3.36	NS	NS	152708	2817.17	54.21	NS	-9.5238e-05
314	254.089	2.56583e+06	1.085	0.2	0	HMDB0000855	C03150	C03150	N-Ribosylnicotinamide	Mass, RT			16669	17396	1.05	NS	NS	NS	NS	35702.2	37566.1	1.06	NS	NS	0	0	309616	200312	1.55	NS	NS	111365	65252.2	1.71	NS	-0.00057143
315	255.107	881332	4.862	0.2	0	HMDB0001389	C01598	C01598	Melatonin	Mass			223049	177914	0.8	NS	0.00092302	0.79	0.79	359548	317742	0.89	NS	0.00019643	0.7	0.2	58112.8	148063	0.4	0.01	0.0017256	648154	374133	1.74	NS	-0.00019643
316	255.161	1.17613e+06	9.155	0.2	0	HMDB0001927	C06960	C06960	Diphenhydramine hydrochloride	Mass, RT			11252.2	8403.01	0.75	NS	NS	NS	NS	524463	547170	1.05	NS	NS	0	0	2.43589e+06	10284.4	236.86	NS	NS	456918	12741.8	35.86	NS	-0.00066567
317	255.255	2.3216e+06	11.584	0.2	1	HMDB0012273	NA	HMDB0012273	Hexadecanamide	Mass, RT, Spectral Match			1.66572e+06	1.68833e+06	1.02	NS	NS	NS	NS	1.34673e+06	1.63534e+06	1.22	NS	NS	0	0	1.45568e+07	1.10517e+07	1.32	NS	NS	171764	52348.4	3.29	NS	7.1429e-05
318	256.072	156474	1.097	0.2	0	HMDB0034002	NA	HMDB0034002	3_9-Dihydroxypterocarpan	Mass, RT	Other	Other	79499.8	79499.6	1	NS	NS	NS	NS	77821.5	69429.7	0.9	NS	-0.00016448	0.65	0.43	74639.8	31533.7	2.37	NS	NS	127230	217915	0.59	NS	-0.00010476
319	256.239	333169	14.17	0.2	0	HMDB0000220	C00249	C00249	Palmitic acid	Mass			56012.7	110966	1.99	NS	0.0001	0.53	0.53	64820.9	63719.3	0.99	NS	-3.2738e-05	0.66	0.47	443914	312906	1.42	NS	-0.00042143	103787	40526.9	2.57	NS	6.9444e-06
320	257.102	5.31542e+07	0.777	0.2	0	HMDB0000086	C00670	C00670	sn-glycero-3-Phosphocholine	Mass, RT	Other		1.52169e+07	1.07698e+07	0.71	NS	-0.00024702	0.5	0.5	9.6872e+06	1.16132e+07	1.2	NS	0	0.55	0.98	140306	184271	0.77	NS	0	167616	42391.4	3.96	NS	-0.00014583
321	259.049	2.85607e+06	2.148	0.2	0	HMDB0012819	C05651	C05651	5-Hydroxykynurenine	Mass			384539	601351	1.57	NS	-0.0001	0.53	0.53	8509.01	8421.38	0.99	NS	0.00044861	0.73	0.14	290445	182264	1.6	0.02	0.00094563	61585.8	13963.3	4.42	NS	0
322	259.177	9.75854e+06	7.631	0.2	2	HMDB0000705	NA	HMDB0000705	Hexanoylcarnitine	Mass, RT, Spectral Match			1.81078e+06	1.29808e+06	0.72	NS	-0.00065	0.73	0.73	2.15388e+06	2.28926e+06	1.07	NS	0.00015476	0.63	0.49	132329	81180.6	1.64	NS	-0.00017857	72708.1	52757.5	1.38	NS	-1.3095e-05
323	261.017	418936	11.843	0.2	0	HMDB0001299	C04582	C04582	5-Methylthioribulose 1-phosphate	Mass			51407.2	107694	2.1	NS	0	0.58	0.58	191387	169756	0.89	0.042399	0.00034226	0.8	0.05	170813	87243.2	1.96	0.24	-1.5873e-05	342892	113080	3.04	NS	0.00025714
324	261.052	743140	20.499	0.2	0	HMDB0060396	C16633	C16633	5-Fluorouridine	Mass			400324	489591	1.23	NS	NS	NS	NS	49465.3	53498	1.09	NS	NS	0	0	70097.5	297508	0.24	NS	NS	56302.2	45135.2	1.25	NS	0.00058631
325	262.046	272760	2.269	0.2	0	HMDB0001530	C00644	C00644	D-Mannitol1-phosphate	Mass, RT	Other	Other	179544	153506	0.86	NS	-0.00039286	0.63	0.63	189781	114142	0.61	0.02447	0.0019875	0.83	0.03	208592	144322	1.45	NS	-7.9365e-05	141055	78870.4	1.79	NS	-0.00048274
326	264.1	401114	7.777	0.2	0	HMDB0036544	NA	HMDB0036544	1'-Acetoxyeugenolacetate	Mass, RT			45271.5	5544.96	0.13	NS	NS	NS	NS	6929.5	37969.4	5.48	NS	NS	0	0	43891.7	21629.5	2.03	NS	NS	326764	164982	1.99	NS	5.5556e-05
327	264.108	4.47851e+06	4.779	0.2	7	HMDB0004259	C05642	C05642	Acetyl-N-formyl-5-methoxykynurenamine	Mass			1.00604e+06	1.46433e+06	1.46	NS	0	0.56	0.56	6.16886e+06	5.29643e+06	0.86	NS	0.00019702	0.64	0.4	53841.7	511229	0.11	NS	-0.0001131	62695.7	28643.3	2.19	NS	-0.00026032
328	264.11	1.28276e+07	4.59	0.2	3	HMDB0006344	C04148	C04148	N-Phenylacetylglutamine	Mass, RT, Spectral Match	Other	Other	3.46193e+06	4.90692e+06	1.42	NS	-0.00014167	0.59	0.59	77271.9	66757.1	0.87	NS	0.00013393	0.53	0.84	45969	1.70114e+06	0.03	0.05	0.00032202	254806	111438	2.29	NS	-8.3333e-05
329	265.054	757051	10.872	0.2	0	HMDB0059600	C03366	C03366	5-phosphonooxy-L-lysine	Mass			63184.5	411062	6.51	0.0050197	0.0037647	0.85	0.85	7.24525e+06	8.3723e+06	1.16	NS	0.00014286	0.57	0.66	3.49085e+06	1.18661e+06	2.95	NS	-0.0003375	2.46264e+06	939178	2.63	NS	-0.00018452
330	267.146	1.86464e+07	5.629	0.2	9	HMDB0001924	C13235	C13235	Atenolol acid	Mass, Spectral batch			11969.7	10700.2	0.9	NS	NS	NS	NS	14676.5	377802	25.75	NS	NS	0	0	3.27729e+06	1.30806e+06	2.51	NS	NS	567938	332651	1.71	NS	0.00034504
331	268.038	95002.7	8.953	0.2	0	HMDB0002326	C10205	C10205	Coumestrol	Mass, RT	Other		3585.96	4591.98	1.29	NS	NS	NS	NS	284886	190435	0.67	NS	NS	0	0	26828.2	9543.55	2.82	NS	NS	213831	116027	1.85	NS	-0.00017361
332	268.054	1.99896e+07	1.511	0.2	0	HMDB0000575	C01817	C01817	Homocystine	Mass, RT			115518	143090	1.24	NS	NS	NS	NS	9.15205e+06	8.86825e+06	0.97	NS	-0.00014286	0.5	0.82	103616	406090	0.26	0.31	0.00016667	2.09485e+06	242202	8.65	NS	0.00025
333	268.118	7.27837e+07	3.362	0.2	15	HMDB0012881	NA	HMDB0012881	N-Acetyl-L-Carnosine	Mass, RT			2.00837e+07	2.32528e+07	1.16	NS	8.8095e-05	0.62	0.62	2.07155e+07	2.43615e+07	1.18	NS	-0.00018452	0.6	0.77	2.46797e+06	1.16816e+06	2.12	NS	0.00068552	177225	106364	1.67	NS	-0.00049226
334	269.005	556556	1.08	0.2	0	HMDB0006343	C05699	C05699	Selenocystathionine	Mass			171629	154630	0.91	NS	0	0.55	0.55	4429.37	88282.6	19.94	NS	0.00021726	0.69	0.34	648154	269115	2.41	NS	-0.00016964	909780	40457.9	22.49	NS	-0.00047917
335	273.929	547722	0.186	0.2	0	HMDB0001368	C00957	C00957	mercaptopyruvate	Mass, RT			192718	285705	1.49	NS	NS	NS	NS	111425	364430	3.28	NS	NS	0	0	14405.2	7925.95	1.82	NS	NS	5.85752e+06	83306	70.32	NS	-0.00017857
336	274.993	165958	10.605	0.2	0	HMDB0000192	C00491	C00491	L-Cystine	Mass			38140.4	38813.9	1.02	NS	-0.00011667	0.56	0.56	46318.4	23155.4	0.5	NS	-0.0002748	0.67	0.24	182623	69452.9	2.63	0.15	0.00016111	2.2381e+07	3.26252e+06	6.87	NS	-0.0001
337	275.078	1.72598e+06	1.682	0.2	2	HMDB0060651	C16601	C16601	2-Hydroxycarbamazepine	Mass			1.28002e+06	1.41779e+06	1.11	NS	NS	NS	NS	57936.2	158472	2.74	NS	NS	0	0	40760.7	356074	0.12	NS	NS	452174	108030	4.19	NS	7.1429e-05
338	276.021	477207	0.655	0.2	0	HMDB0013861	C16553	C16553	4-Hydroxyifosfamide	Mass			328826	340522	1.04	NS	NS	NS	NS	965255	877188	0.91	NS	NS	0	0	108746	487026	0.23	NS	NS	1.2383e+06	1.4306e+06	0.87	NS	0
339	276.028	293159	6.361	0.2	0	HMDB0034454	C04485	C04485	5-(4-Acetoxybut-1-ynyl)-2_2'-bithiophene	Mass, RT	Other		57835.1	29351.3	0.51	NS	0	0.53	0.53	363306	340713	0.94	NS	-0.0006744	0.63	0.81	910914	34248.7	26.6	0.32	0	75863.5	416419	0.19	NS	-0.0004513
340	276.108	2.71917e+06	9.806	0.2	0	NA	C00966	C00966	2-Dehydropantoate	Mass			177453	208526	1.18	NS	-7.1429e-05	0.69	0.69	163064	160263	0.99	NS	-0.00022619	0.6	0.55	203980	122621	1.67	NS	-0.0001625	120182	16484.4	7.3	NS	-0.00035
341	276.133	251424	10.737	0.2	0	HMDB0000279	C00449	C00449	Saccharopine	Mass, RT	superpathway of L-lysine degradation;Other	Superpathway of L-lysine degradation	133815	91535.6	0.69	NS	NS	NS	NS	125592	93551.2	0.75	NS	0.00034028	0.73	0.14	212503	74917.3	2.84	NS	0.00011806	305231	478784	0.64	NS	-0.00026786
342	276.173	5.78283e+06	12.568	0.2	0	HMDB0041803	C16659	C16659	2-Ethylidene-1,5-dimethyl-3,3-diphenylpyrrolidine	Mass	Other		1.04294e+06	1.43531e+06	1.38	NS	-8.3333e-05	0.58	0.58	653360	366115	0.57	NS	-0.00011548	0.63	0.62	123905	368991	0.34	0.16	-0.00030139	237887	345140	0.69	NS	-0.00029762
343	277.048	1.27374e+06	12.608	0.2	0	HMDB0004195	C05844	C05844	5-L-Glutamyl-taurine	Mass			270550	286638	1.06	NS	-0.00016667	0.52	0.52	63896.7	81470.6	1.28	NS	-0.00014167	0.66	0.4	2.46264e+06	637738	3.87	0.13	0.00020857	31449.9	8312.68	3.79	NS	-8.3333e-05
344	278.085	2.68067e+06	10.639	0.2	0	HMDB0000027	C00272	C00272	Tetrahydrobiopterin	Mass			72716.6	82987.5	1.15	NS	0.00034643	0.6	0.6	59526.3	21655.7	0.37	NS	-0.00040476	0.66	0.36	419730	391294	1.08	0.02	9.5815e-05	278388	67798.2	4.11	NS	-6.25e-05
345	279.057	394741	1.517	0.2	0	HMDB0000273	C00214	C00214	Thymidine	Mass			239371	254858	1.07	NS	-0.000225	0.56	0.56	218458	227260	1.05	NS	NS	0	0	121688	38675.4	3.15	NS	NS	177735	184889	0.97	NS	-0.00032639
346	280.105	661361	1.409	0.2	0	HMDB0000706	NA	HMDB0000706	Aspartyl-Phenylalanine	Mass, RT	Other		201520	126785	0.63	NS	0.00022619	0.62	0.62	204177	116962	0.58	0.054405	0.0049306	0.83	0.06	75679	71837.1	1.06	0.1	0.00063945	42218.7	1.83258e+06	0.03	NS	6.9444e-06
347	280.132	876400	9.423	0.2	0	METPA1680	C15514	C15514	8'-Hydroxyabscisate	Mass, RT	Other		46992.3	27899.8	0.6	NS	0	0.59	0.59	159752	152304	0.96	0.063516	2.2817e-05	0.75	0.07	28225	22695.8	1.25	0.97	-0.00028571	3.12602e+06	378684	8.26	NS	0
348	280.238	1.1608e+06	15.227	0.2	6	HMDB0000673	C01595	C01595	Linoleic acid	Mass			393731	353235	0.9	NS	0	0.58	0.58	16813.2	23212.4	1.39	NS	-0.00027778	0.57	1	176318	134782	1.31	0.24	-0.00014286	50804.5	16427.3	3.1	NS	-3.4722e-05
349	281.111	298212	1.359	0.2	0	HMDB0003331	C02494	C02494	1-Methyladenosine	Mass, RT			202758	195006	0.97	NS	NS	NS	NS	136563	139174	1.02	NS	NS	0	0	94670.3	193164	0.5	NS	NS	64508.4	32322.1	2	NS	0.00052778
350	284.076	907053	5.564	0.2	0	HMDB0000299	C01762	C01762	Xanthosine	Mass, RT	Other	Other	34737.8	34175.3	0.99	NS	NS	NS	NS	1.8128e+07	1.32707e+07	0.74	NS	NS	0	0	2.34866e+06	1.33183e+06	1.77	NS	NS	41351.3	67861.9	0.61	NS	-0.00029167
351	284.269	268568	16.52	0.2	0	HMDB0000827	C01530	C01530	Stearic acid	Mass			74501.7	85425.6	1.15	NS	-0.00041369	0.6	0.6	24615	85766.7	3.49	NS	-0.00015179	0.57	0.73	387315	286947	1.35	0.02	0.00014069	1.71441e+06	1.01574e+06	1.69	NS	-0.00010417
352	285.095	1.96873e+06	3.383	0.2	24	HMDB0005923	NA	HMDB0005923	N4-Acetylcytidine	Mass, RT			807982	1.07776e+06	1.34	NS	0.00078214	0.78	0.78	826244	877615	1.07	NS	-6.25e-05	0.56	0.9	2.40934e+06	2.88412e+06	0.84	NS	7.9167e-05	420535	95438.1	4.41	NS	0.0001
353	285.135	1.62674e+07	11.272	0.2	6	HMDB0029377	C03882	C03882	Piperine	Mass, RT, Spectral Match	Other		2.40952e+06	981770	0.41	NS	-0.00042143	0.56	0.56	441598	1.00668e+06	2.28	NS	-0.00012619	0.62	0.51	48998.4	323529	0.16	0.29	5.5556e-06	171243	369096	0.47	NS	-0.0003746
354	286.049	1.74203e+06	9.843	0.2	0	HMDB0034014	C12134	C12134	2'-Hydroxygenistein	Mass, RT	Other	Other	48909.9	58331	1.2	NS	NS	NS	NS	33581	43761.5	1.31	NS	NS	0	0	88664.3	23239.3	3.82	NS	NS	235278	6551.99	35.91	NS	-0.00057917
355	286.057	773909	10.797	0.2	0	HMDB0002022	C03838	C03838	5'-Phosphoribosylglycinamide	Mass, RT	superpathway of histidine, purine, and pyrimidine biosynthesis;Other	Superpathway of histidine, purine, and pyrimidine biosynthesis;Other	7279.8	6924.9	0.96	NS	NS	NS	NS	3.78218e+06	3.75851e+06	1	NS	NS	0	0	670379	283861	2.37	NS	NS	2.43589e+06	9864.32	246.94	NS	-0.00029167
356	286.236	1.18995e+06	0.904	0.2	0	HMDB0002172	C03413	C03413	N1_N12-Diacetylspermine	Mass, RT			124994	250939	2.01	NS	-5.2976e-05	0.75	0.75	3.94101e+06	4.60546e+06	1.17	NS	-7.1429e-05	0.56	0.73	208040	208789	1	NS	9.5238e-05	8.16066e+06	1.92159e+06	4.25	NS	0.0011867
357	287.208	4.30776e+07	9.348	0.2	0	HMDB0000791	C02838	C02838	L-Octanoylcarnitine	Mass, RT			9.98178e+06	7.68302e+06	0.77	NS	-0.00011131	0.68	0.68	535658	411523	0.77	NS	-8.0357e-05	0.62	0.43	377234	3.13109e+06	0.13	NS	-7.9365e-07	868035	228856	3.8	NS	0.00016508
358	290.111	1.21094e+06	11.377	0.2	0	HMDB0012267	C04421	C04421	N-Succinyl-LL-2_6-diaminoheptanedioate	Mass, RT	aspartate superpathway;Other	Aspartate superpathway	362748	196016	0.55	0.02917	0.0016145	0.86	0.86	78354.9	102268	1.31	NS	-7.1429e-05	0.62	0.52	58688.2	98900.9	0.6	NS	0	1.82636e+07	5.00746e+06	3.65	NS	-1.9048e-05
359	290.137	8.36018e+07	6.299	0.2	0	HMDB0005765	C21016	C21016	Ophthalmic acid	Mass			5.31957e+06	1.19547e+07	2.25	NS	-0.00025476	0.58	0.58	38722.4	56113	1.45	NS	-1.1905e-05	0.58	0.68	40590.4	2.36546e+06	0.02	0.12	0.00034365	710294	369073	1.93	NS	0.00028472
360	292.09	3.04604e+07	1.683	0.2	9	HMDB0015109	C00284	C00284	Ethylenediaminetetraacetic acid	Mass, Spectral batch			2.40173e+06	1.76831e+06	0.74	NS	-0.00014286	0.65	0.65	1.91538e+06	2.48113e+06	1.3	NS	0.00049008	0.69	0.23	216608	244829	0.89	NS	-2.7778e-05	7036.3	2815.13	2.5	NS	3.9683e-06
361	293.092	1.43936e+07	1.414	0.2	0	HMDB0062429	C19488	C19488	7,12-Dimethylbenz[a]anthracene	Mass			5.82463e+06	7.6334e+06	1.32	NS	0.00072619	0.53	0.53	1.02449e+06	661794	0.65	NS	NS	0	0	142726	1.53538e+06	0.1	NS	-6.1111e-05	19618.4	71672.8	0.28	NS	-0.00078175
362	294.06	138601	1.19	0.2	0	HMDB0000902	C00003	C00003	Pyrimidine5'-nucleotide	Mass, RT			33732.6	26461.1	0.79	NS	0.00010417	0.5	0.5	43403.7	34117.2	0.79	NS	-0.0002	0.56	0.72	77566	72492.1	1.07	0.38	-0.00012996	208864	116706	1.79	NS	-5.0595e-05
363	294.093	2.04485e+06	1.391	0.2	0	HMDB0060462	C16612	C16612	Citalopram aldehyde	Mass			129184	109715	0.85	NS	0.00016667	0.6	0.6	41723.3	38170.4	0.92	NS	0	0.6	0.31	311162	81780.4	3.81	0.09	-0.00030417	354403	187511	1.9	NS	-0.0005625
364	294.184	2.95235e+06	13.444	0.2	0	HMDB0005783	C10462	C10462	Gingerol	Mass, RT	Other		1.26643e+06	1.49791e+06	1.19	NS	NS	NS	NS	26113.1	23850.9	0.92	NS	NS	0	0	34371.6	522454	0.07	NS	NS	483962	275386	1.76	NS	-0.00019226
365	295.057	1.7454e+07	0.755	0.092	0	HMDB0001235	C03373	C03373	Aminoimidazoleribotide	Mass, RT	adenosylcobalamin biosynthesis I (anaerobic);superpathway of histidine, purine, and pyrimidine biosynthesis;Other	Superpathway of histidine, purine, and pyrimidine biosynthesis;Other	5.46051e+06	3.8732e+06	0.71	NS	-0.000125	0.56	0.56	78422.9	80784.6	1.04	NS	0	0.56	0.81	238047	1.1153e+06	0.22	NS	-0.00011607	174237	352162	0.5	NS	-0.00013194
366	296.077	1.48034e+06	11.218	0.2	0	NA	C00666	C00666	Diaminopimelic acid	Mass			115722	69742.9	0.61	NS	0.00013214	0.76	0.76	114085	142140	1.25	NS	NS	0	0	1.06309e+07	5.91088e+06	1.8	NS	0	377935	482805	0.79	NS	-0.00027857
367	296.089	1.06064e+06	7.844	0.2	0	METPA1427	C17010	C17010	dehypoxanthinefutalosine	Mass, RT	Other	Other	115557	9839.63	0.09	NS	NS	NS	NS	302727	136690	0.46	NS	NS	0	0	153567	560532	0.28	NS	NS	49027.9	1.27483e+06	0.04	NS	-0.00023393
368	296.233	379423	14.246	0.2	4	HMDB0004701	C14825	C14825	9,10-Epoxyoctadecenoic acid	Mass			90822.2	131162	1.45	NS	-0.00033036	0.59	0.59	132707	66252.2	0.5	NS	-0.0002875	0.62	0.79	195754	285171	0.69	0.09	5.4167e-05	117209	89175.7	1.32	NS	-0.00012917
369	297.088	324403	2.5	0.2	0	HMDB0001173	C00170	C00170	5'-Methylthioadenosine	Mass, RT	superpathway of arginine and polyamine biosynthesis;superpathway of polyamine biosynthesis II;superpathway of polyamine biosynthesis I;Other	Superpathway of arginine and polyamine biosynthesis;Other	62542.5	61706	0.99	NS	-0.00021667	0.55	0.55	99158.3	70883	0.72	NS	-0.00020536	0.67	0.29	5.2001e+07	2.71137e+07	1.92	NS	-0.00010795	19056	2726.41	6.99	NS	-0.00031647
370	298.063	196108	3.551	0.2	0	NA	CE5272	CE5272	3-(2-Acetamidoethyl)-1H-indol-5-yl hydrogen sulfate	Mass			1.86895e+06	1.95554e+06	1.05	NS	NS	NS	NS	1.29172e+06	823948	0.64	NS	NS	0	0	117209	510505	0.23	NS	NS	26828.2	12147.3	2.21	NS	-7.1429e-05
371	298.106	2.14521e+06	0.385	0.2	0	HMDB0010350	C03033	C03033	2-Phenylethanolglucuronide	Mass			474803	496844	1.05	NS	NS	NS	NS	621352	554284	0.9	NS	NS	0	0	122107	199659	0.62	NS	NS	590531	921446	0.65	NS	6.25e-05
372	298.249	1.23396e+07	16.893	0.2	0	HMDB0013211	NA	HMDB0013211	2-Oxooctadecanoicacid	Mass, RT	Other		1.95339e+06	1.88826e+06	0.97	NS	0.0001881	0.6	0.6	2.47001e+06	3.03365e+06	1.23	NS	-0.00016667	0.6	0.55	628863	513865	1.23	NS	1.5873e-05	34371.6	36713.3	0.94	NS	7.2222e-05
373	299.282	314422	1.09	0.2	0	HMDB0002100	C16512	C16512	N-hexadecyl-ethanolamine	Mass, RT	Other	Other	30707.2	31231.2	1.02	NS	NS	NS	NS	278332	145750	0.53	NS	NS	0	0	342242	203506	1.69	NS	NS	2.63185e+06	1.58415e+06	1.67	NS	-0.00026786
374	301.297	6.2675e+07	12.299	0.2	0	HMDB0000269	C00836	C00836	Sphinganine	Mass, RT	Other	Other	1.62446e+07	9.3451e+06	0.58	NS	0.0001875	0.69	0.69	1.44159e+07	2.24364e+07	1.56	NS	7.0076e-05	0.73	0.14	482597	312226	1.55	0.1	4.8791e-05	84659.5	6545.25	12.94	NS	0.00089345
375	304.127	480717	12.224	0.151	0	HMDB0033909	C15485	C15485	2'-Deoxymugineicacid	Mass			43639.3	38781.1	0.89	NS	0.0002631	0.69	0.69	987319	3.33719e+06	3.39	NS	-8.3333e-05	0.6	0.18	305231	307773	1	NS	-0.0001875	149811	27705.4	5.41	NS	-0.00046528
376	304.238	608120	15.103	0.2	0	HMDB0001043	C00219	C00219	Arachidonic acid	Mass			37407.1	34831.2	0.94	NS	NS	NS	NS	79310.5	41827	0.53	NS	-0.00012857	0.53	0.59	694376	451359	1.54	NS	NS	84804.5	35649.7	2.38	NS	-0.0002
377	305.042	596515	10.115	0.2	0	METPA0278	C02354	C02354	2'_3'-CyclicCMP	Mass, RT			137358	63394.4	0.47	0.054763	-4.3254e-05	0.79	0.79	196041	133377	0.69	0.0066097	0.0025411	0.84	0.01	573685	378265	1.52	NS	-0.00013889	40728.1	48827.5	0.84	NS	0.00010893
378	305.044	5.51258e+06	10.415	0.2	0	HMDB0000195	C00294	C00294	Inosine	Mass			187022	854924	4.58	NS	-1.9841e-06	0.62	0.62	40586.3	105840	2.61	NS	-0.0005873	0.5	0.6	1.96538e+07	3.93814e+07	0.5	0.79	0	208265	247949	0.84	NS	0.0014887
379	305.161	146635	8.654	0.2	0	METPA0386	C03325	C03325	Hydroxyhyoscyamine	Mass, RT	Other	Other	21559.1	6790.88	0.32	NS	NS	NS	NS	2.84684e+06	2.80311e+06	0.99	NS	-0.00035	0.66	0.86	2.66213e+07	2.69788e+06	9.87	NS	NS	149512	22606.7	6.62	NS	-0.00038452
380	307.072	3.65949e+06	9.142	0.2	1	HMDB0062439	C14854	C14854	9-Hydroxybenzo[a]pyrene-4,5-oxide	Mass			138799	752268	5.42	NS	0.00021726	0.68	0.68	475209	599027	1.27	NS	-8.3333e-05	0.57	0.98	78757.7	119023	0.67	0.41	0.00068571	249376	107746	2.32	NS	-0.00025714
381	308.04	422396	1.438	0.2	0	HMDB0001409	C00365	C00365	2-Deoxyuridine-5-monophosphate	Mass, RT	Other	Other	25203.7	25062.8	1	NS	NS	NS	NS	77012.4	70995.3	0.93	NS	0.00014583	0.63	0.8	629914	506889	1.25	NS	NS	1.01232e+06	2.37968e+06	0.43	NS	8.3333e-05
382	308.089	260972	8.273	0.2	0	HMDB0062697	C00051	C00051	Glutathione	Mass			37413.9	52680.3	1.41	NS	-0.00017143	0.53	0.53	7546.62	31890	4.23	0.015418	0.00068968	0.83	0.02	276552	415511	0.67	NS	-0.00023889	253255	152382	1.67	NS	-0.00038889
383	308.2	299541	9.656	0.2	0	HMDB0031088	NA	HMDB0031088	12,13-Epoxy-9,15-octadecadienoic acid	Mass			65049.2	97664.7	1.51	NS	-8.3333e-05	0.52	0.52	86188.1	56021.9	0.65	NS	-0.00021429	0.6	0.84	155004	79463.8	1.96	0.03	0.0063035	8074.46	5226.26	1.55	NS	-0.00027976
384	309.183	1.71414e+06	8.708	0.2	0	HMDB0060487	C05819	C05819	Menaquinol	Mass			63302.9	502090	7.94	NS	6.25e-05	0.52	0.52	139775	152096	1.09	NS	0.00013393	0.55	0.33	56302.2	35661	1.58	0.08	-2.0833e-05	74491	11646.8	6.4	NS	-0.00027083
385	309.208	1.21791e+07	10.104	0.2	2	HMDB0014477	C07163	C07163	Methadone	Mass, Spectral batch			13046.4	16545.3	1.27	NS	NS	NS	NS	12687.4	9141.42	0.73	NS	NS	0	0	8.16066e+06	1.20408e+06	6.78	0.72	1.5873e-05	80308.7	31425.9	2.56	NS	-5.873e-05
386	310.047	204881	8.82	0.2	0	HMDB0033657	C03683	C03683	6-Demethylsterigmatocystin	Mass, RT	Other	Other	15641.8	16013	1.03	NS	NS	NS	NS	724797	718333	1	NS	NS	0	0	4.36669e+06	6.22182e+06	0.71	NS	NS	348465	35747.4	9.75	NS	-7.1429e-05
387	310.213	169563	9.705	0.2	2	HMDB0032034	NA	HMDB0032034	octadecatrienoicacid	Mass, RT	Other	Other	14678.9	11209.8	0.77	NS	NS	NS	NS	20337.4	19175.8	0.95	NS	0.0001131	0.64	0.7	493063	706036	0.7	NS	NS	88664.3	14692.5	6.04	NS	-0.0001756
388	311.151	1.48483e+06	12.031	0.2	0	HMDB0029378	NA	HMDB0029378	Thebaine	Mass, RT	Other		275696	172279	0.63	NS	0.00014286	0.62	0.62	213124	193450	0.91	NS	0.000125	0.6	0.55	14941.2	11892.9	1.26	0.77	-2.9762e-05	21527.1	16859.9	1.28	NS	-0.00067738
389	314.071	853742	8.181	0.2	1	HMDB0000999	C04640	C04640	Phosphoribosylformylglycineamidine	Mass			122415	410097	3.36	NS	0.00018155	0.78	0.78	123862	41566.5	0.34	NS	0	0.57	0.54	203478	73609.3	2.77	NS	6.9444e-06	365135	206805	1.77	NS	1.1905e-05
390	314.11	864412	9.138	0.2	12	HMDB0001412	C00921	C00921	7,8-Dihydropteroic acid	Mass			43178.1	239879	5.56	NS	0.0013746	0.82	0.82	127780	36203.1	0.29	NS	0	0.55	0.35	109599	190856	0.58	0.91	0	391694	118706	3.3	NS	-0.00045893
391	314.245	1.88368e+06	0.302	0.2	7	HMDB0031696	NA	HMDB0031696	Dibutyl sebacate	Mass, RT, Spectral Match	Other		1.33112e+06	1.0001e+06	0.76	NS	-8.254e-05	0.7	0.7	854960	567444	0.67	0.065581	0.00030952	0.64	0.07	33977	13080.6	2.6	NS	7.1429e-05	241713	15488.2	15.61	NS	-0.00021726
392	315.06	1.42839e+06	1.423	0.2	5	HMDB0001308	C04376	C04376	5'-Phosphoribosyl-N-formylglycinamide	Mass			789603	923207	1.17	NS	NS	NS	NS	3.1664e+06	2.30041e+06	0.73	NS	NS	0	0	136685	239265	0.58	NS	NS	648458	7562.31	85.75	NS	-0.00019702
393	315.24	6.81991e+07	10.641	0.2	6	HMDB0000651	NA	HMDB0000651	Decanoylcarnitine	Mass, RT, Spectral Match			8.13626e+06	4.56988e+06	0.57	NS	8.7302e-05	0.75	0.75	1.0435e+07	1.33129e+07	1.28	NS	0.0001	0.62	0.4	401466	52254	7.69	NS	2.5e-05	3.72934e+06	7556.93	493.5	NS	-1.5873e-05
394	316.058	5.1014e+06	1.048	0.2	55.9	METPA1740	C04443	C04443	3'_4'_5_7-Tetrahydroxy-3-methoxyflavone	Mass			851842	831425	0.98	NS	NS	NS	NS	126679	130544	1.04	NS	NS	0	0	870534	3.75748e+06	0.24	NS	NS	3.27729e+06	1.71536e+06	1.92	NS	9.7222e-05
395	317.292	443003	1.038	0.2	0	HMDB0004610	C12144	C12144	Phytosphingosine	Mass, RT	Other		21157.6	22918.9	1.09	NS	NS	NS	NS	34413.3	37705.6	1.1	NS	NS	0	0	21527.1	16020.2	1.35	NS	NS	759595	506932	1.5	NS	-7.7381e-05
396	318.182	161124	10.848	0.2	0	HMDB0006709	C00399	C00399	Ubiquinone-2	Mass, RT			18709.3	28405.2	1.52	NS	-3.1944e-05	0.7	0.7	26316.4	32673	1.25	NS	-9.5238e-05	0.57	0.73	396669	646904	0.62	0.92	0.00019048	4.26159e+06	571859	7.46	NS	0.00012917
397	318.254	285289	16.231	0.2	0	HMDB0006759	C05480	C05480	3alpha-Hydroxy-5beta-pregnane-20-one	Mass, RT	Other		49912.8	43436.5	0.88	NS	5.9524e-05	0.55	0.55	4637.82	10530.9	2.28	NS	-7.1429e-05	0.5	0.71	109440	61874.3	1.77	NS	0	190117	10067	18.89	NS	-0.00032202
398	320.089	92576.9	14.651	0.2	0	HMDB0000230	NA	HMDB0000230	N-Acetylneuraminic acid	Mass			58279.1	32507.2	0.56	NS	NS	NS	NS	128699	77601	0.61	NS	-5.0595e-05	0.55	0.85	89427.2	234922	0.39	NS	7.1429e-05	363493	178953	2.04	NS	-0.000125
399	320.233	1.81712e+06	13.35	0.2	6	HMDB0002190	C14768	C14768	5,6-Epoxy-8,11,14-eicosatrienoic acid	Mass			375899	518864	1.39	NS	-0.00016667	0.58	0.58	11694.1	15036.7	1.29	NS	1.8056e-05	0.68	0.22	80817.7	132402	0.62	0.06	4.8413e-05	80817.7	71194.4	1.14	NS	-0.0006371
400	321.048	6.1647e+06	9.819	0.158	9	HMDB0001227	C00364	C00364	5-Thymidylic acid	Mass			1.76858e+06	2.0273e+06	1.15	NS	-0.00020536	0.53	0.53	792818	1.60691e+06	2.03	NS	-0.00025397	0.65	0.33	84541.1	39655	2.14	NS	-0.0004875	76707.1	39713.5	1.94	NS	-0.0002619
401	322.023	1.06882e+06	7.92	0.2	4	HMDB0002708	C05905	C05905	Cyanidin	Mass, RT			298369	281766	0.95	NS	-0.00035714	0.58	0.58	616267	344399	0.56	NS	0.0003125	0.66	0.25	2.09485e+06	193536	10.83	0.16	2.381e-05	75947.5	44397.2	1.72	NS	0.00011786
402	323.051	281186	1.303	0.2	0	NA	C05822	C05822	3'-CMP	Mass, RT	Other	Other	124508	101167	0.82	NS	-8.7302e-05	0.58	0.58	42562.3	17048.8	0.41	NS	0	0.54	0.76	141055	71493	1.98	0.13	0	195754	422676	0.47	NS	0.0019615
403	324.219	1.56297e+07	13.184	0.2	1	HMDB0032049	C06354	C06354	benzophenone	Mass, Spectral batch			1.80296e+06	90457.8	0.06	NS	0	0.58	0.58	2.84707e+06	6.70989e+06	2.36	NS	-0.00022024	0.52	0.93	50804.5	42727.4	1.19	0.06	-0.00034486	731962	178215	4.11	NS	3.3929e-05
404	326.19	1.72985e+07	13.521	0.2	1	HMDB0031033	NA	HMDB0031033	4-Dodecylbenzenesulfonic acid	Mass, Spectral batch			5.06001e+06	2.83579e+06	0.57	NS	-7.1429e-05	0.53	0.53	2.40932e+06	2.97227e+06	1.24	NS	-0.00014286	0.53	0.84	74887.7	38115.8	1.97	0.31	-0.00014286	78757.7	67743.9	1.17	NS	0.00017202
405	326.284	895846	10.09	0.2	0	NA	C02117	C02117	2-Oxophytanate	Mass			153174	204335	1.34	NS	-0.00061429	0.59	0.59	122812	103052	0.84	NS	NS	0	0	74727.1	96553.4	0.78	NS	-0.00035119	445919	65972.1	6.76	NS	-0.00021726
406	328.08	5.97079e+06	20.119	0.2	59.6	METPA1312	C16519	C16519	2-Succinyl-5-enolpyruvyl-6-hydroxy-3-cyclohexene-1-carboxylate	Mass			48789.7	49040.1	1.01	NS	-0.00015476	0.58	0.58	51792.9	64892.4	1.26	NS	NS	0	0	1.49068e+08	4.85564e+07	3.08	NS	0.00018254	175338	14978.7	11.71	NS	9.9206e-05
407	328.238	322197	14.943	0.2	1	HMDB0002183	C06429	C06429	Docosahexaenoic acid	Mass			82832	78777.1	0.96	NS	-0.00078333	0.65	0.65	33369.2	33762.8	1.02	NS	0	0.55	0.77	41351.3	75728	0.55	NS	1.25e-05	28225	11497.1	2.46	NS	-0.00016667
408	329.067	618017	2.306	0.2	3	NA	C19585	C19585	Aflatoxin Q1	Mass			388688	391271	1.01	NS	NS	NS	NS	350731	293555	0.84	NS	0	0.57	0.72	7.00529e+06	939126	7.46	NS	NS	550656	1.19981e+06	0.46	NS	0.0032201
409	329.113	713302	0.927	0.2	0	HMDB0062223	C19559	C19559	(1aalpha,2beta,3alpha,11calpha)-1a,2,3,11c-Tetrahydro-6,11-dimethylbenzo[6,7]phenanthro[3,4-b]oxirene-2,3-diol	Mass			346945	321055	0.93	NS	-0.00034226	0.58	0.58	5.59818e+06	6.01684e+06	1.08	NS	-0.0002	0.55	0.97	2.32461e+06	494220	4.71	0.18	0.0013613	33435.1	38455.4	0.87	NS	0.00073313
410	331.101	129413	3.804	0.2	0	HMDB0060472	C16609	C16609	Didemethylcitalopram	Mass			33175.9	41448.2	1.25	NS	0	0.52	0.52	143547	166108	1.16	NS	-0.00033333	0.52	0.96	409028	39849.3	10.27	NS	-0.000225	323766	13369.3	24.22	NS	0.00036607
411	332.052	156905	12.274	0.2	0	HMDB0006555	C06196	C06196	2'-deoxyinosine5'-monophosphate	Mass, RT	Other	Other	26397.1	15165	0.58	NS	0.00079583	0.68	0.68	482983	503982	1.05	0.0086474	0.0032698	0.94	0.01	278388	52312.6	5.33	0.8	-0.00021726	418199	10643.1	39.3	NS	-0.00017361
412	332.054	2.80211e+07	9.985	0.086	60.1	HMDB0003173	C08727	C08727	3_3'_4'_5_7-Pentahydroxy-8-methoxyflavone	Mass			1.95011e+06	2.04611e+06	1.05	NS	NS	NS	NS	362863	336541	0.93	NS	NS	0	0	124453	942181	0.14	NS	NS	99669.5	39633.9	2.52	NS	-0.00045833
413	332.197	546857	12.182	0.2	0	HMDB0004031	C05498	C05498	11b-Hydroxyprogesterone	Mass	Other	Other	227344	206104	0.91	NS	-8.3333e-05	0.53	0.53	27945.6	33598.6	1.21	NS	-0.00028472	0.6	0.68	311664	178932	1.75	0.07	-0.0004474	82355.3	729360	0.12	NS	-0.00070754
414	336.117	805310	11.376	0.2	0	HMDB0033927	NA	HMDB0033927	3-Epihydroxymugineicacid	Mass, RT	Other		240113	131593	0.55	0.028429	0.0012704	0.86	0.86	251238	231827	0.93	NS	-8.9286e-06	0.62	0.57	31346.3	61250.3	0.52	NS	6.25e-05	82430.1	35545.3	2.32	NS	-5.1587e-05
415	336.228	403739	12.858	0.2	0	HMDB0005050	C14781	C14781	15H-11,12-EETA	Mass			165048	190922	1.16	NS	0	0.55	0.55	526452	176789	0.34	NS	-8.4722e-05	0.69	0.22	76707.1	53545.6	1.44	NS	8.4722e-05	25939.6	13826.8	1.88	NS	-0.00011806
416	337.057	915966	1.326	0.2	1	HMDB0001132	C01185	C01185	Nicotinicacidmononucleotide	Mass, RT	aspartate superpathway;adenosylcobalamin biosynthesis I (anaerobic);Other		367892	286791	0.78	NS	NS	NS	NS	295913	359140	1.22	NS	NS	0	0	139534	230007	0.61	NS	NS	737612	303847	2.43	NS	-0.00041567
417	337.154	128131	7.773	0.2	0	HMDB0006773	C05284	C05284	11b-Hydroxyandrost-4-ene-3,17-dione	Mass			67658	84546.2	1.25	NS	0.000325	0.62	0.62	530948	438880	0.83	NS	-2.7778e-05	0.64	0.18	1.49272e+06	26814.7	55.67	NS	0.00037004	4.068e+06	174484	23.32	NS	-0.000125
418	338.211	619171	13.999	0.2	0	METPA1411	C16661	C16661	L-alpha-Acetyl-N-normethadol	Mass	Other		130381	197588	1.52	NS	-7.1429e-05	0.56	0.56	1.0039e+06	1.62005e+06	1.62	0.037747	-0.00018552	0.78	0.04	146024	87347.5	1.68	0.14	0.00051806	161512	13448.5	12.01	NS	0.0019607
419	338.993	381344	3.643	0.2	0	HMDB0001481	C01075	C01075	Disulfo-D-glucosamine	Mass, RT	Other		158291	92523.1	0.59	0.022997	0.00043036	0.85	0.85	184454	106055	0.58	0.052908	-0.0004881	0.78	0.06	215041	233583	0.93	NS	0	177663	58523.1	3.04	NS	-0.00073929
420	340.102	1.35162e+06	8.129	0.115	0	HMDB0001030	C05403	C05403	3-Ketolactose	Mass, RT	Other		490529	674349	1.38	NS	-0.00014286	0.63	0.63	245669	263290	1.08	0.095416	0.0003125	0.7	0.1	1.86756e+06	444864	4.2	NS	4.0278e-05	154564	89215.2	1.74	NS	0.00018036
421	340.125	1.55876e+06	12.017	0.2	0	HMDB0000019	NA	HMDB0000019	Alpha-ketoisovaleric acid	Mass			7530.83	7579.6	1.01	NS	NS	NS	NS	26803.8	8054.3	0.31	NS	NS	0	0	136434	9232.84	14.78	NS	NS	68797.6	27698.4	2.49	NS	0.00048175
422	341.006	1.08535e+06	1.411	0.2	0	HMDB0001058	C05378	C05378	Fructose 1,6-bisphosphate	Mass			566897	644309	1.14	NS	0.0001625	0.53	0.53	72922	80104.7	1.1	NS	-0.00025893	0.62	0.63	1.38811e+06	547872	2.54	NS	-0.00022917	95991.5	155016	0.62	NS	0.001147
423	343.066	357683	1.681	0.2	0	HMDB0002666	C01081	C01081	Thiamine monophosphate	Mass			246037	273437	1.12	NS	NS	NS	NS	215378	261244	1.22	NS	NS	0	0	27706.1	43108.2	0.65	NS	NS	183194	89431.2	2.05	NS	NS
424	344.077	402053	3.62	0.2	0	NA	C00270	C00270	N-Acetylneuraminate	Mass	Other		260362	374372	1.44	NS	-0.00022619	0.55	0.55	356597	165188	0.47	NS	0.00075238	0.69	0.19	536193	29611.1	18.11	NS	-0.00015341	790217	810286	0.98	NS	NS
425	344.135	689124	10.536	0.2	0	HMDB0006791	C05399	C05399	Melibiitol	Mass			252544	349682	1.39	NS	4.0476e-05	0.69	0.69	2.2778e+06	1.36283e+06	0.6	NS	-0.000125	0.55	0.76	270394	209230	1.3	NS	-1.5873e-05	233659	88228.8	2.65	NS	NS
426	347.187	760466	3.51	0.2	0	NA	CE5141	CE5141	3,8-Dimethyl-3-(4-methyl-3-penten-1-yl)-3,11-dihydropyrano[3,2-a]carbazol-9-ol	Mass			12301.7	38029.5	3.1	NS	-8.3135e-05	0.75	0.75	889263	856435	0.97	NS	NS	0	0	363493	115187	3.16	NS	0.00011111	62944.6	20646.5	3.05	NS	NS
427	350.039	1.88581e+06	10.857	0.2	0	METPA0331	C02855	C02855	N-Phospholombricine	Mass, RT			27674.4	21422.7	0.78	NS	-0.00037381	0.72	0.72	1.31545e+07	1.18452e+07	0.91	0.011653	0.0012204	0.84	0.02	4.11991e+06	1.29257e+06	3.19	0.8	0	342242	294885	1.17	NS	NS
428	350.101	393428	9.736	0.2	0	HMDB0060507	C14871	C14871	S-(Formylmethyl)glutathione	Mass			153314	185404	1.21	NS	-0.00020833	0.6	0.6	461686	151774	0.33	NS	-0.00037698	0.55	0.9	445919	74425.5	6	NS	0.00015	50160.4	35746.1	1.41	NS	NS
429	351.126	184431	0.813	0.2	0	HMDB0001425	C02538	C02538	Estrone sulfate	Mass			92478.1	78880.2	0.86	NS	0.00010417	0.6	0.6	508207	506076	1	NS	-0.00022222	0.54	0.94	60411.4	27943.7	2.17	NS	-5.5556e-05	444826	316064	1.41	NS	NS
430	351.216	698018	11.358	0.2	29	HMDB0001381	C00427	C00427	Prostaglandin H2	Mass			421751	416132	0.99	NS	0.00020833	0.65	0.65	497848	336365	0.68	NS	-0.00024286	0.63	0.49	50342.2	88899	0.57	NS	-0.00044722	231211	72685.2	3.19	NS	NS
431	353.074	181685	22.265	0.2	0	METPA0171	C01304	C01304	2_5-Diamino-6-(5'-phosphoribosylamino)-4-pyrimidineone	Mass			497253	564557	1.14	NS	-0.00020238	0.62	0.62	129486	106075	0.82	NS	0.0002875	0.54	0.71	38532.3	144332	0.27	NS	-0.00028869	262108	618677	0.43	NS	NS
432	353.082	1.16227e+07	10.198	0.2	3	HMDB0060420	C19562	C19562	7-Hydroxymethyl-12-methylbenz[a]anthracene sulfate	Mass			1.45344e+06	1.96037e+06	1.35	NS	-0.00046429	0.53	0.53	286373	253581	0.89	NS	-7.1429e-05	0.64	0.52	136822	158763	0.87	0.17	0.00021429	95496.8	223116	0.43	NS	NS
433	354.058	6.32999e+06	3.081	0.2	0	HMDB0002369	NA	HMDB0002369	9-cis-Retinoic acid	Mass			92650	96205.2	1.04	NS	-0.000125	0.63	0.63	124394	125375	1.01	NS	-0.00014286	0.59	0.84	17766	20106.3	0.89	NS	0.00013393	108746	648964	0.17	NS	NS
434	354.239	184451	10.729	0.2	0	HMDB0001139	C00639	C00639	Prostaglandin F2a	Mass			50931.5	53745.6	1.06	NS	-0.00028333	0.65	0.65	57091.5	39127.9	0.69	NS	-0.00014286	0.6	0.47	105124	61839.1	1.7	0.1	-0.00027083	1.84208e+07	450489	40.9	NS	NS
435	356.164	263364	15.681	0.2	0	HMDB0000988	C01137	C01137	S-Adenosylmethioninamine	Mass	superpathway of arginine and polyamine biosynthesis;superpathway of polyamine biosynthesis II;superpathway of polyamine biosynthesis I;Other		89541.1	76304.9	0.86	NS	-0.00034048	0.69	0.69	45335.8	59020.3	1.31	NS	-7.1429e-05	0.5	0.82	1.78005e+06	517260	3.45	NS	0.00019643	2.17884e+06	963126	2.27	NS	NS
436	360.195	634075	10.646	0.2	0	HMDB0000037	C01780	C01780	Aldosterone	Mass, RT	Other	Other	83442.7	49712	0.6	NS	0.00035417	0.59	0.59	6.98825e+06	4.9912e+06	0.72	NS	0.00060714	0.69	0.37	36918.1	19002.2	1.95	0.15	-0.0003	74556.2	51232.4	1.46	NS	NS
437	362.999	706693	8.824	0.2	0	HMDB0060394	C04242	C04242	5-Fluorodeoxyuridine monophosphate	Mass			166654	188828	1.14	NS	-0.00025	0.52	0.52	4.85519e+08	4.70101e+08	0.97	NS	4.6627e-05	0.56	0.74	1.20276e+06	209226	5.75	NS	0.0015696	345253	899271	0.39	NS	NS
438	364.042	2.11266e+06	9.335	0.2	0	HMDB0001554	C00655	C00655	Xanthosine5'-phosphate	Mass, RT	superpathway of histidine, purine, and pyrimidine biosynthesis;Other	Superpathway of histidine, purine, and pyrimidine biosynthesis;Other	254495	23876.6	0.1	NS	-0.00027619	0.65	0.65	409363	29511.8	0.08	0.0079049	0.00041786	0.85	0.01	172482	127726	1.36	0.94	0.00025397	40760.7	68738.7	0.6	NS	NS
439	365.053	626976	2.968	0.2	0	HMDB0001439	C04734	C04734	Phosphoribosyl formamidocarboxamide	Mass			66085.9	144471	2.19	NS	-5.9524e-05	0.56	0.56	109212	116097	1.07	NS	-0.0001	0.57	0.67	526489	83090.7	6.34	0.19	5.5556e-05	95806.7	75925.5	1.27	NS	NS
440	368.032	727864	9.15	0.2	0	HMDB0000905	C00360	C00360	Deoxyadenosine monophosphate	Mass			30726	160075	5.21	NS	-0.00087202	0.69	0.69	89560.8	34575.9	0.39	NS	-0.00016071	0.62	0.93	1.23301e+06	774450	1.6	0.41	0.0022659	25949.6	14925.2	1.74	NS	NS
441	368.103	1.71084e+06	1.461	0.2	0	METPA1310	C16517	C16517	Indolylmethyl-desulfoglucosinolate	Mass, RT	Other		667036	1.10227e+06	1.66	0.040924	0.0011123	0.78	0.78	31880.6	30359.7	0.96	NS	0.0010893	0.74	0.12	50160.4	235135	0.22	NS	0.00010417	409028	47780.1	8.57	NS	NS
442	368.112	2.55466e+06	1.068	0.2	0	HMDB0030669	C02572	C02572	O-Feruloylquinate	Mass, RT			335414	196861	0.59	NS	0.00066488	0.72	0.72	1.38422e+07	1.12622e+07	0.82	0.042891	0.0001381	0.75	0.05	169469	200946	0.85	NS	-0.00063313	311162	91123.6	3.42	NS	NS
443	368.164	4.26123e+07	9.632	0.2	2	HMDB0001032	C04555	C04555	Dehydroepiandrosterone sulfate	Mass			6.10382e+06	1.40941e+07	2.31	NS	0.00040536	0.58	0.58	1.12255e+09	1.02672e+09	0.92	NS	-0.00016667	0.68	0.19	72850.1	2.72182e+06	0.03	NS	-0.00018393	148684	296639	0.51	NS	NS
444	371.196	339415	15.41	0.065	0	HMDB0001901	NA	HMDB0001901	Aminocaproic acid	Mass			130656	141874	1.09	NS	-2.8571e-05	0.55	0.55	140063	410373	2.93	NS	-0.00026786	0.53	0.74	313689	622815	0.51	NS	8.3333e-06	70097.5	295805	0.24	NS	NS
445	371.235	1.32715e+07	11.72	0.2	1	HMDB0014550	NA	HMDB0014550	Gentian violet	Mass, Spectral batch			1.43246e+06	1.09124e+06	0.77	NS	9.4048e-05	0.73	0.73	1.30563e+06	2.3333e+06	1.79	NS	0.00035417	0.59	0.35	3.56145e+06	793122	4.5	0.27	-5.9524e-05	1.15662e+06	495649	2.34	NS	NS
446	372.119	2.74347e+06	11.292	0.2	0	HMDB0033270	NA	HMDB0033270	Sesamolinol	Mass, RT	Other	Other	389837	333899	0.86	NS	-0.00038254	0.56	0.56	232231	197916	0.86	NS	0.00014782	0.53	0.83	242017	327383	0.74	0.09	6.6667e-05	123905	65594.2	1.89	NS	NS
447	372.195	1.15567e+06	9.49	0.2	0	HMDB0060668	C16549	C16549	alpha-Hydroxy-N-desmethyltamoxifen	Mass			19154.8	344253	17.98	NS	-0.00025694	0.63	0.63	275759	326530	1.19	NS	-0.00012381	0.68	0.14	262108	400339	0.66	0.2	0.00067837	146024	91568.4	1.6	NS	NS
448	374.026	767461	2.298	0.2	0	NA	C17267	C17267	S-Sulfanylglutathione	Mass			1.35615e+06	1.31991e+06	0.98	NS	NS	NS	NS	10052.4	116552	11.6	NS	NS	0	0	4.22729e+07	3.31181e+07	1.28	NS	NS	212188	41798.8	5.08	NS	NS
449	374.138	301673	9.601	0.2	0	HMDB0038111	C02549	C02549	Kievitonehydrate	Mass, RT	Other		60207.4	22107.6	0.37	NS	7.1429e-05	0.52	0.52	70697	70536.5	1	NS	0.00023075	0.69	0.4	5.63304e+06	2.74757e+06	2.06	NS	0	153567	892019	0.18	NS	NS
450	374.283	333824	10.953	0.2	63.6	NA	C03070	C03070	3-Oxo-5beta-cholanate	Mass			777013	836157	1.08	NS	0.0001	0.58	0.58	541706	804048	1.49	NS	-3.6508e-05	0.67	0.61	83474.8	369866	0.23	0.04	-0.00019107	4.22729e+07	5.24945e+07	0.81	NS	NS
451	375.149	214440	11.216	0.2	0	HMDB0001091	C07344	C07344	3-Hydroxyquinine	Mass			89370.8	101328	1.14	NS	-0.00016667	0.55	0.55	61866.8	99862.4	1.62	NS	-0.00013095	0.74	0.23	124709	108941	1.15	0.11	0.00031706	228123	249066	0.92	NS	NS
452	375.313	644570	12.279	0.2	0	HMDB0010361	NA	HMDB0010361	(23S)-23,25-dihdroxy-24-oxovitamine D3 23-(beta-glucuronide)	Mass			51525	71352.2	1.39	NS	-0.0003	0.5	0.5	49109.9	21431.2	0.44	NS	NS	0	0	37349.2	94609.9	0.4	0.21	-0.00011878	7.03549e+06	4.10856e+06	1.72	NS	NS
453	377.12	478642	9.756	0.2	4	HMDB0060654	C16607	C16607	Citalopram N-oxide	Mass			161831	217794	1.35	NS	-7.1429e-05	0.66	0.66	143383	141119	0.99	NS	0.00024504	0.56	0.52	25949.6	48035.2	0.55	NS	3.9683e-05	3.55274e+06	883940	4.02	NS	NS
454	378.24	1.52577e+06	8.207	0.2	0	HMDB0000277	C06124	C06124	Sphingosine 1-phosphate	Mass			671575	764776	1.14	NS	NS	NS	NS	72243.3	30268.6	0.42	NS	NS	0	0	237887	421446	0.57	NS	-0.0001498	414622	291347	1.43	NS	NS
455	378.276	209426	1.285	0.2	0	HMDB0005096	NA	HMDB0005096	2-Arachidonoylglycerol	Mass, RT	Other		26731.5	28291.8	1.06	NS	NS	NS	NS	30034.7	26320.1	0.88	NS	NS	0	0	393808	448700	0.88	NS	NS	35638.9	31854.1	1.12	NS	NS
456	378.278	303446	7.982	0.2	0	HMDB0005096	C13856	C13856	2-Arachidonoylglycerol	Mass			427606	1.65448e+06	3.87	NS	-0.000125	0.59	0.59	2.74014e+06	1.99741e+06	0.73	0.011514	0.0027278	0.87	0.02	120182	550866	0.22	NS	0	715215	569065	1.26	NS	NS
457	380.161	2.22363e+06	12.801	0.2	107	HMDB0061086	C16548	C16548	N-Didesmethyl-tamoxifen	Mass			588847	991473	1.69	NS	-0.00024286	0.52	0.52	32522.7	27289	0.84	NS	0.00014286	0.69	0.31	231211	120714	1.92	NS	-5e-05	2.87877e+06	2.69161e+06	1.07	NS	NS
458	381.263	1.69889e+06	12.67	0.2	34	HMDB0060061	NA	HMDB0060061	Sphinganine-1-phosphate	Mass, RT	Other		5.42346e+06	4.93396e+06	0.91	NS	NS	NS	NS	5.90067e+06	5.38781e+06	0.92	NS	NS	0	0	27736.5	20942.1	1.33	NS	NS	142726	133600	1.07	NS	NS
459	383.012	176556	12.309	0.2	0	HMDB0000175	C00130	C00130	Inosinic acid	Mass			39699.7	58085.4	1.47	NS	-7.1429e-05	0.6	0.6	58548.7	43408.1	0.75	NS	-0.00054702	0.59	0.26	104017	4.58248e+06	0.03	0.22	-6.25e-05	2.32461e+06	682762	3.41	NS	NS
460	383.182	201628	15.841	0.2	0	HMDB0012214	NA	HMDB0012214	Dihydrozeatin-O-glucoside	Mass, RT	Other		67250.3	12260	0.19	0.0053225	0.00033214	0.88	0.88	40390.7	27226.8	0.68	NS	-0.00046667	0.63	0.34	464373	1.26722e+06	0.37	NS	-8.3333e-05	136822	69729.7	1.97	NS	NS
461	390.056	697278	1.327	0.2	0	HMDB0006953	C01194	C01194	1-Phosphatidyl-D-myo-inositol	Mass, RT			242001	309010	1.28	NS	NS	NS	NS	247042	351982	1.43	NS	NS	0	0	383992	270011	1.43	NS	-5.5556e-05	195845	142900	1.38	NS	NS
462	390.275	1.33106e+08	10.97	0.2	14	HMDB0013248	C03343	C03343	Bis(2-ethylhexyl)phthalate	Mass, RT	Other		9.14527e+06	1.24156e+07	1.36	NS	-0.00030278	0.5	0.5	9161.47	13045.9	1.43	NS	-0.0006131	0.72	0.34	151465	1.78798e+06	0.09	0.15	-6.5873e-05	123670	259986	0.48	NS	NS
463	390.275	2.22918e+06	16.762	0.2	6	HMDB0013835	C15205	C15205	Bis(2-ethylhexyl) phthalate	Mass, RT, Spectral Match	Other		179963	149896	0.84	NS	-0.0002	0.62	0.62	130695	134848	1.04	NS	-0.0002381	0.54	0.87	175338	48368.7	3.63	NS	-0.00028472	7.00529e+06	1.33208e+06	5.26	NS	NS
464	392.137	203239	8.844	0.2	0	HMDB0060510	C11173	C11173	SN-38	Mass			130024	114112	0.88	NS	-0.0001744	0.66	0.66	90559.9	105054	1.17	NS	-0.00027778	0.62	0.78	208265	173978	1.2	NS	-0.0005129	124453	92743.9	1.35	NS	NS
465	392.29	9.23659e+06	12.212	0.2	1	HMDB0000518	C02528	C02528	Chenodeoxycholic acid	Mass			760606	2.17669e+06	2.87	NS	-0.00016667	0.65	0.65	301524	272770	0.91	NS	-0.00020833	0.57	1	143808	653673	0.23	0.83	-0.00024684	301095	104952	2.87	NS	NS
466	395.061	158218	2.235	0.2	0	HMDB0001416	C01134	C01134	Pantetheine 4'-phosphate	Mass			55039	106783	1.95	NS	-5.3571e-05	0.68	0.68	93534.7	53637.5	0.58	NS	-0.00047619	0.57	0.53	52747.2	33775.5	1.57	0.3	0.00037381	1.67204e+07	3.45485e+06	4.84	NS	NS
467	396.195	2.0727e+06	10.562	0.2	9	HMDB0060382	C18044	C18044	Pregnenolone sulfate	Mass			609961	846772	1.39	NS	0.00038095	0.52	0.52	48883.9	19181.6	0.4	NS	-0.00034286	0.65	0.45	35638.9	189824	0.19	NS	-0.00046234	40590.4	25070.2	1.62	NS	NS
468	398.353	80241.2	8.172	0.2	0	NA	C01267	C01267	Imidazole acetol-phosphate	Mass			1.50867e+06	1.59772e+06	1.06	NS	NS	NS	NS	1.53634e+06	1.53036e+06	1	NS	NS	0	0	20568.8	236019	0.09	NS	NS	138244	62307.1	2.22	NS	NS
469	399.333	7.31916e+06	13.584	0.2	2	HMDB0000222	C02990	C02990	Palmitoylcarnitine	Mass, RT, Spectral Match			4.0679e+06	4.25357e+06	1.05	NS	-0.000225	0.53	0.53	5.10296e+06	6.68393e+06	1.31	NS	NS	0	0	2.80596e+06	2.51406e+06	1.12	NS	-1.9841e-07	1.27536e+06	561089	2.28	NS	NS
470	400.336	1.93616e+06	13.579	0.2	3	HMDB0003550	C01561	C01561	Calcidiol	Mass			1.13449e+06	1.00056e+06	0.89	NS	-2.4405e-05	0.65	0.65	75210.8	85313.8	1.14	NS	-0.00025397	0.52	0.91	2.51874e+06	1.07917e+06	2.34	NS	0.00010833	870534	2.25593e+06	0.39	NS	NS
471	400.992	1.01698e+06	9.062	0.2	0	HMDB0060416	C04646	C04646	Thioinosinic acid	Mass			179249	213174	1.19	NS	-0.000325	0.55	0.55	72812.7	123637	1.7	NS	-0.00014881	0.68	0.33	125469	54483.7	2.31	0.17	0.00010455	42984.1	30537.9	1.41	NS	NS
472	401.339	5.6276e+06	9.842	0.2	56.9	HMDB0002103	C06340	C06340	27-Hydroxycholesterol	Mass			2.7959e+06	4.10693e+06	1.47	NS	-0.00017143	0.58	0.58	45827.2	53391.1	1.17	0.0068045	0.001832	0.85	0.01	210918	2.22275e+06	0.1	0.84	-0.00022917	153083	79860.6	1.92	NS	NS
473	408.285	3.23946e+07	10.96	0.2	12	HMDB0000619	C00695	C00695	Cholic acid	Mass			871404	9.09677e+06	10.44	NS	-3.0952e-05	0.73	0.73	1.50471e+06	3.99752e+06	2.66	NS	7.1429e-05	0.58	0.84	2.10176e+07	3.15766e+07	0.67	0.82	0	44322	32662.7	1.36	NS	NS
474	414.35	5.31253e+06	1.173	0.2	79.4	METPA1661	C15796	C15796	22alpha-Hydroxy-campest-4-en-3-one	Mass			365923	504723	1.38	NS	-8.3333e-05	0.53	0.53	1.03129e+06	693631	0.68	NS	0	0.53	0.6	8.61557e+06	2.3265e+06	3.71	NS	-0.00011111	953819	812052	1.18	NS	NS
475	417.034	422870	10.192	0.2	0	METPA0984	C11038	C11038	2'-Deoxy-5-hydroxymethylcytidine-5'-diphosphate	Mass, RT			14631.1	18093.3	1.24	NS	-0.00032976	0.59	0.59	4.09375e+06	3.8989e+06	0.96	NS	NS	0	0	149811	30273.7	4.95	NS	6.25e-05	915180	358935	2.55	NS	NS
476	418.109	835395	9.778	0.2	50.2	NA	C08261	C08261	Azelaic acid	Mass			186508	163609	0.88	NS	NS	NS	NS	383660	201826	0.53	NS	-0.0002381	0.52	0.65	354403	162082	2.19	NS	NS	54489.2	23169	2.36	NS	NS
477	419.327	1.5971e+06	12.286	0.2	0	HMDB0005048	NA	HMDB0005048	10E,12Z-Octadecadienoic acid	Mass			832500	837196	1.01	NS	0.00015357	0.59	0.59	1.07068e+06	1.22379e+06	1.15	NS	-0.00038571	0.62	0.54	41961.2	22275.8	1.89	NS	1.8056e-05	30304.6	13120.4	2.31	NS	NS
478	422.081	428641	13.024	0.2	0	HMDB0003416	NA	HMDB0003416	D-Arginine	Mass			18991.1	16980.3	0.9	NS	NS	NS	NS	23582.7	1.01717e+06	43.14	NS	NS	0	0	605383	14844.7	40.79	NS	NS	986181	486430	2.03	NS	NS
479	424.969	286015	8.824	0.2	0	HMDB0001000	C01346	C01346	dUDP	Mass			73234.1	77159.9	1.06	NS	7.1429e-05	0.53	0.53	172943	204352	1.19	NS	-0.00011806	0.54	0.79	56123.3	72407.3	0.78	NS	0	1.44535e+06	855659	1.69	NS	NS
480	430.305	1.14017e+06	12.802	0.2	0	HMDB0012458	C17337	C17337	7alpha-Hydroxy-3-oxo-4-cholestenoate	Mass			615305	630025	1.03	NS	-0.00034583	0.52	0.52	1.40525e+08	1.10739e+08	0.79	NS	0.00013393	0.64	0.77	7.03549e+06	2.71287e+06	2.6	NS	-2.4802e-05	68704.6	306970	0.23	NS	NS
481	432.195	767862	6.74	0.2	0	HMDB0034472	C02008	C02008	AspulvinoneH	Mass, RT			220366	285571	1.3	NS	-9.6429e-05	0.53	0.53	759818	903139	1.19	NS	NS	0	0	1.53482e+06	1.76392e+06	0.88	NS	0.00024643	42967.8	38140	1.13	NS	NS
482	433.317	140690	1.141	0.2	0	HMDB0000698	C15557	C15557	Glycolithocholate	Mass, RT			16655.6	17834.6	1.08	NS	NS	NS	NS	61820.7	17166.9	0.28	NS	NS	0	0	550656	727123	0.76	NS	NS	124709	99343.2	1.26	NS	NS
483	433.343	552434	2.705	0.2	0	NA	C04221	C04221	trans-1,2-Dihydrobenzene-1,2-diol	Mass			106903	86048.2	0.81	NS	-0.00019444	0.75	0.75	102044	106141	1.05	NS	-8.3333e-05	0.54	0.82	977461	59754.8	16.36	NS	NS	389693	5037.15	77.37	NS	NS
484	436.139	290121	1.661	0.2	5	HMDB0036634	C01604	C01604	Phlorizin	Mass, RT	Other		202354	210919	1.05	NS	NS	NS	NS	220106	106935	0.49	NS	5.5556e-05	0.53	0.69	268412	119703	2.25	NS	NS	136434	5195.79	26.26	NS	NS
485	438.059	1.11904e+08	9.507	0.2	0	HMDB0006806	C05983	C05983	Propinol adenylate	Mass			163100	1.61494e+07	99.02	NS	-0.0002	0.52	0.52	164695	140653	0.86	NS	-7.1429e-05	0.54	0.94	452174	2.88032e+06	0.16	0.42	-0.000175	23147.9	30262.3	0.77	NS	NS
486	442.966	202499	9.32	0.2	0	NA	C21750	C21750	5-Fluorodeoxyuridine diphosphate	Mass			70263.6	55086	0.79	NS	-0.00016667	0.56	0.56	1.2992e+07	5.80637e+06	0.45	NS	-0.00025	0.73	0.2	138244	52272.5	2.65	0.08	0.00038591	89427.2	203505	0.44	NS	NS
487	444.161	2.02192e+06	10.249	0.2	0	HMDB0001056	C00415	C00415	Dihydrofolic acid	Mass			81023.1	622517	7.69	NS	0.00021429	0.59	0.59	132314	82547.4	0.63	NS	0.00049286	0.67	0.48	263143	310560	0.85	0.35	-0.0002004	185859	88764.6	2.1	NS	NS
488	446.338	2.09055e+06	1.717	0.2	0	NA	C15792	C15792	3-Dehydroteasterone	Mass, RT	Other	Other	15839.4	16089	1.02	NS	NS	NS	NS	23108.6	21629.4	0.94	NS	NS	0	0	99669.5	30783.4	3.24	NS	NS	40267.6	15714.3	2.57	NS	NS
489	447.088	763082	7.906	0.2	0	HMDB0011118	C05691	C05691	S-Adenosylselenomethionine	Mass, RT			4180.81	4269.66	1.03	NS	NS	NS	NS	144550	112149	0.78	NS	NS	0	0	111365	52371.7	2.13	NS	NS	1.36399e+07	2.54123e+06	5.37	NS	NS
490	448.354	1.61838e+06	1.907	0.2	0	METPA1204	C15791	C15791	Teasterone	Mass, RT	Other	Other	19956.3	20150.6	1.01	NS	NS	NS	NS	98768.7	95772.7	0.97	NS	NS	0	0	418199	15333.5	27.28	NS	NS	401466	41277.3	9.73	NS	NS
491	449.313	9.49522e+06	1.065	0.2	0	HMDB0006898	C05462	C05462	Chenodeoxyglycocholate	Mass, RT	Other		73126.5	75837.4	1.04	NS	NS	NS	NS	149915	142271	0.95	NS	NS	0	0	6.18927e+06	602191	10.28	NS	NS	1.85208e+06	43086.6	42.99	NS	NS
492	451.39	195984	9.919	0.2	0	HMDB0006839	C05109	C05109	24,25-Dihydrolanosterol	Mass			261813	277321	1.06	NS	0	0.56	0.56	1.27498e+06	774108	0.61	NS	0.00016667	0.58	0.51	1.03538e+06	874902	1.19	0.03	0.00081468	1.95176e+06	621771	3.14	NS	NS
493	455.294	968056	12.895	0.2	0	HMDB0033503	NA	HMDB0033503	Small bacteriocin	Mass			718273	659468	0.92	NS	-0.0002123	0.6	0.6	650398	590921	0.91	NS	NS	0	0	55773.2	16492.6	3.39	NS	-0.00011111	132329	65661.1	2.02	NS	NS
494	455.328	9.33733e+06	15.047	0.2	1	HMDB0001457	C05454	C05454	5-b-Cholestane-3a ,7a ,12a-triol	Mass			150006	2.71781e+06	18.12	NS	7.1429e-05	0.63	0.63	416515	274556	0.66	NS	0.00013393	0.58	0.61	1.89913e+06	88230.2	21.53	0.24	-0.00023968	75679	55187.5	1.38	NS	NS
495	460.192	564245	10.119	0.2	0	HMDB0013817	NA	HMDB0013817	2,6-Di-tert-butylbenzoquinone	Mass			163439	118352	0.73	NS	-4.2857e-05	0.52	0.52	165843	110246	0.67	0.090785	0.00036508	0.73	0.1	2.65438e+06	770328	3.45	NS	-9.4444e-05	2.82135e+07	5.84882e+07	0.49	NS	NS
496	462.298	271826	19.536	0.2	0	METPA1794	C02367	C02367	3-Dehydroecdysone	Mass			40133.9	75708.9	1.89	NS	5.3571e-05	0.56	0.56	19893.4	38707.7	1.95	0.014187	-0.00091567	0.82	0.02	30304.6	19565.1	1.55	0.02	0.00074266	47103.5	15900.1	2.97	NS	NS
497	463.062	536346	10.367	0.2	2	HMDB0000580	C00607	C00607	Chondroitinsulfate	Mass, RT			126998	36207	0.29	0.041658	0.00051925	0.75	0.75	145737	87147.3	0.6	NS	-0.00033929	0.75	0.11	217460	80635.6	2.7	NS	-0.00014069	611669	258246	2.37	NS	NS
498	464.312	3.57972e+07	10.19	0.2	12	METPA1782	C00477	C00477	Ecdysone	Mass, RT	Other		2.02239e+06	2.33204e+06	1.16	NS	-0.00018333	0.63	0.63	1.33264e+06	1.2909e+06	0.97	NS	-6.9444e-06	0.58	0.59	2.2209e+06	890660	2.5	0.57	-0.00012698	72794.7	7020.03	10.37	NS	NS
499	464.349	497882	1.323	0.2	0	METPA1207	C15794	C15794	Castasterone	Mass, RT	Other	Other	58942.7	59957.9	1.02	NS	NS	NS	NS	18031.7	16983.8	0.95	NS	NS	0	0	82355.3	471109	0.18	NS	NS	2.60686e+06	1.65214e+06	1.58	NS	NS
500	465.298	690738	14.225	0.2	1	NA	C22112	C22112	4alpha-Carboxy-5alpha-cholesta-8,24-dien-3beta-ol	Mass			104947	206586	1.97	NS	-3.3929e-05	0.52	0.52	69059.8	37584.2	0.55	NS	0.00019444	0.59	0.43	1.27536e+06	388098	3.29	NS	-0.00013333	105071	35391.7	2.97	NS	NS
501	465.302	1.77632e+07	10.189	0.2	0	HMDB0000653	C18043	C18043	Cholesterol sulfate	Mass			1.83846e+06	2.58124e+06	1.41	NS	-0.0001	0.59	0.59	2.92927e+06	8.56945e+06	2.93	NS	NS	0	0	414622	190600	2.18	0.38	7.8571e-05	834860	76495.7	10.92	NS	NS
502	466.368	545734	0.426	0.2	0	HMDB0000138	NA	HMDB0000138	Glycocholic acid	Mass			6561.06	9024.91	1.38	NS	NS	NS	NS	8111.52	22465.3	2.77	NS	NS	0	0	23147.9	59417.4	0.39	NS	NS	728535	300813	2.43	NS	NS
503	467.296	177714	13.497	0.2	0	HMDB0006228	C18231	C18231	24-Hydroxycalcitriol	Mass			67308.4	91960.3	1.37	NS	-0.00034286	0.52	0.52	561404	797914	1.43	0.051146	-0.00078393	0.76	0.06	715215	363960	1.97	NS	5e-05	529277	13417.5	39.45	NS	NS
504	471.15	230125	7.922	0.2	0	HMDB0006485	C03204	C03204	10-Formyldihydrofolate	Mass, RT			71848.8	112009	1.56	NS	-5.8333e-05	0.62	0.62	510736	420414	0.83	NS	-0.00020754	0.68	0.31	3.00125e+06	184936	16.23	NS	6.25e-05	19371.2	29586.3	0.66	NS	NS
505	476.243	748569	12.097	0.2	0	HMDB0003141	C11061	C11061	Retinoyl-beta-glucuronide	Mass, RT			34110.3	49004.4	1.44	NS	NS	NS	NS	56597.4	11655.1	0.21	NS	-0.00043869	0.66	0.92	84804.5	40571.4	2.1	NS	NS	84857.7	54506.2	1.56	NS	NS
506	480.311	3.81708e+06	12.048	0.2	65.6	METPA1792	C02633	C02633	20-Hydroxyecdysone	Mass			253821	276970	1.1	NS	-0.00035	0.63	0.63	17539	17966.1	1.03	NS	-2.8571e-05	0.53	0.61	2.24988e+06	164889	13.65	0.23	0.00021944	313689	481727	0.66	NS	NS
507	492.272	1.50057e+07	3.29	0.2	2	HMDB0000016	C03205	C03205	Desoxycortone	Mass, RT			492031	769731	1.57	NS	4.9206e-05	0.78	0.78	128905	88815.7	0.69	NS	-0.000125	0.52	0.97	873995	1.46146e+06	0.6	0.34	5.5556e-05	240541	103925	2.32	NS	NS
508	494.199	8.9995e+06	1.245	0.2	0	HMDB0012639	C03577	C03577	20-Hydroxy-leukotriene E4	Mass			573594	296415	0.52	NS	6.4484e-05	0.6	0.6	153339	295763	1.93	NS	-5.5556e-05	0.56	0.83	1.32815e+06	324446	4.1	NS	-1.1905e-05	1.5825e+06	37771.4	41.9	NS	NS
509	495.33	2.92193e+09	13.707	0.168	15	METPA0506	C04517	C04517	1-Palmitoylglycerophosphocholine	Mass, RT	Other		1.04921e+09	7.41694e+08	0.71	NS	NS	NS	NS	1.34448e+06	833950	0.63	NS	-0.00016667	0.67	0.3	8.52254e+06	2.71184e+08	0.04	NS	NS	17766	16718.4	1.07	NS	NS
510	497.1	129192	8.13	0.2	0	HMDB0006866	C15976	C15976	2-Methyl-1-hydroxypropyl-ThPP	Mass, RT			43044.1	26088.5	0.61	NS	3.5714e-05	0.62	0.62	126473	60116.4	0.48	NS	-0.00038393	0.7	0.14	737612	198568	3.72	NS	-0.0002381	490651	493699	1	NS	NS
511	499.296	3.09459e+07	10.313	0.2	4	HMDB0000951	C05465	C05465	Taurochenodeoxycholic acid	Mass, RT, Spectral Match	Other		1.94989e+06	2.71532e+06	1.4	NS	-0.0002381	0.56	0.56	79807.7	72507.4	0.91	NS	0.00013393	0.59	0.54	50341.9	407567	0.13	0.26	0	107164	11990.8	8.94	NS	NS
512	501.318	1.23127e+07	14.155	0.2	0	HMDB0002972	C05849	C05849	Vitamin K1 2,3-epoxide	Mass			2.13148e+06	2.56441e+06	1.21	NS	0.00042619	0.6	0.6	183889	222124	1.21	NS	-0.00011111	0.55	0.94	567938	448383	1.27	0.05	-0.00065952	605383	9065.55	66.78	NS	NS
513	511.116	710646	6.379	0.2	0	HMDB0012310	C15978	C15978	2-Methyl-1-hydroxybutyl-ThPP	Mass			255647	36967.4	0.15	NS	6.6667e-05	0.5	0.5	73970.4	136468	1.85	NS	-0.00011071	0.65	0.54	154564	87379.8	1.77	0.1	-0.00010218	399278	333940	1.2	NS	NS
514	512.002	5.76742e+06	1.026	0.2	78.7	HMDB0006823	C06148	C06148	2,5-Diamino-6-(5'-triphosphoryl-3',4'-trihydroxy-2'-oxopentyl)-amino-4-oxopyrimidine	Mass			25550.9	31919	1.25	NS	0.00012619	0.66	0.66	160015	142461	0.9	NS	-0.00016786	0.64	0.35	53773.8	33788.9	1.6	NS	5.2579e-05	41961.2	18341.4	2.29	NS	NS
515	512.367	150994	16.099	0.2	0	METPA1605	G09660	G09660	(GlcA)1 (GlcNAc)1 (S)1	Mass			26036.4	39563.6	1.52	NS	-0.00030952	0.52	0.52	49754	41164.1	0.83	NS	-0.0004881	0.52	0.83	986181	410662	2.41	0.27	0.00025893	393808	377149	1.05	NS	NS
516	515.291	4.45113e+07	9.529	0.2	2	HMDB0000036	C05122	C05122	Taurocholate	Mass, RT, Spectral Match	Other		2.3966e+06	2.41117e+06	1.01	NS	-8.8889e-05	0.62	0.62	16278.6	22771.8	1.4	NS	-0.00032917	0.57	0.58	36995	355599	0.11	0.44	-0.00029167	2.40934e+06	2.14737e+06	1.13	NS	NS
517	516.129	74181.8	7.908	0.2	0	HMDB0029493	NA	HMDB0029493	Formononetin7-O-glucoside-6''-O-malonate	Mass, RT	Other	Other	16476	25697.6	1.56	NS	0.00025	0.68	0.68	33180	19786.7	0.6	NS	0.00034464	0.72	0.16	691858	236138	2.93	NS	-0.000225	34025.9	8210.59	4.15	NS	NS
518	517.207	250283	1.468	0.2	0	HMDB0060499	C16543	C16543	NPC	Mass			79907.2	98821.8	1.24	NS	-0.00014286	0.5	0.5	997118	705233	0.71	NS	-0.00056845	0.52	0.98	444826	205017	2.17	NS	-0.00022917	161146	24575.8	6.56	NS	NS
519	519.332	8.05988e+08	13.234	0.159	12	HMDB0010386	C04230	C04230	1-Linoleoylglycerophosphocholine	Mass, RT			4.19212e+08	4.62942e+08	1.11	NS	NS	NS	NS	170757	12594.1	0.08	NS	NS	0	0	141413	1.19497e+08	0.01	NS	NS	37349.2	35050.6	1.07	NS	NS
520	529.273	251173	7.296	0.2	0	HMDB0000637	C05466	C05466	Glycochenodeoxycholate	Mass, RT			7477.4	40961	5.48	NS	4.2857e-05	0.59	0.59	1.50381e+06	1.70828e+06	1.14	NS	NS	0	0	57124.6	13565	4.22	0.38	0.00030952	44619.7	17042.1	2.62	NS	NS
521	529.325	764881	12.023	0.2	0	HMDB0011662	C04840	C04840	3-beta-Hydroxy-4-beta-methyl-5-alpha-cholest-7-ene-4-alpha-carboxylate	Mass			223678	175624	0.79	NS	-0.000275	0.62	0.62	91865.9	75107.1	0.82	NS	-0.00037897	0.56	0.5	44322	37987.5	1.17	0.68	-0.00016865	5.29463e+07	2.14836e+07	2.47	NS	NS
522	532.305	2.42152e+06	13.125	0.2	0	HMDB0003759	NA	HMDB0003759	5a-Pregnane-3,20-dione	Mass			15236.6	39153.3	2.57	0.004344	0.0023204	0.88	0.88	14140.1	65068.2	4.61	0.043865	0.0006498	0.78	0.05	399278	495521	0.81	NS	6.25e-05	40405.5	13251.9	3.05	NS	NS
523	534.028	807015	9.077	0.2	0	METPA1245	C16155	C16155	UDP-L-Ara4O	Mass, RT	Other		29412.7	37828	1.29	NS	-0.00024762	0.6	0.6	718764	535225	0.75	NS	-0.00038889	0.57	0.63	177663	62881.7	2.83	0.36	-0.00012698	464373	1.11802e+06	0.42	NS	NS
524	537.512	3.79741e+06	19.533	0.119	9	HMDB0013645	C13914	C13914	N-Palmitoyl-D-erythro-sphingosine	Mass, RT			1.15742e+06	1.37723e+06	1.19	NS	8.3333e-05	0.59	0.59	5.78192e+06	3.71836e+06	0.65	NS	-0.000225	0.52	0.97	4.26159e+06	746519	5.71	NS	-9.2713e-05	1.45568e+07	8.6673e+06	1.68	NS	NS
525	540.255	169582	7.554	0.2	0	HMDB0010357	NA	HMDB0010357	Tetrahydroaldosterone-3-glucuronide	Mass, RT			19478.9	21572.4	1.11	NS	-0.00025119	0.56	0.56	27261.8	31439.5	1.16	NS	7.1429e-05	0.52	0.97	161146	24177.6	6.67	NS	5.7738e-05	2.46797e+06	768330	3.22	NS	NS
526	543.112	1.05404e+06	7.622	0.2	1	METPA0469	C04121	C04121	CMP-3-deoxy-D-manno-octulosonate	Mass, RT	Other	Other	10974.9	10118.7	0.93	NS	NS	NS	NS	4.37664e+06	6.716e+06	1.54	NS	NS	0	0	2.0116e+07	1.1736e+07	1.72	NS	NS	628863	306470	2.06	NS	NS
527	544.232	371870	12.09	0.2	28	METPA1053	C11700	C11700	10-DeacetylbaccatinIII	Mass, RT	Other		23532.6	34699.3	1.48	NS	-0.00023274	0.7	0.7	9488.49	66681.9	7.03	NS	-0.00026667	0.52	0.54	80308.7	30463.3	2.64	NS	-7.1429e-05	391007	200575	1.95	NS	NS
528	560.082	1.46246e+06	15.627	0.109	0	HMDB0001178	C00301	C00301	Adenosine diphosphate ribose	Mass	Other	Other	282821	377508	1.34	NS	-0.00015476	0.52	0.52	259945	191316	0.74	NS	-0.00030536	0.66	0.35	160130	87312.3	1.84	NS	-1.8056e-05	7.50886e+06	22118.1	339.49	NS	NS
529	563.525	138598	19.602	0.2	0	HMDB0004948	C00195	C00195	N-(9Z-octadecenoyl)-sphing-4-enine	Mass, RT			34305	21384.5	0.63	NS	-0.00012302	0.53	0.53	16228.3	20107.5	1.24	NS	6.25e-05	0.54	0.72	79004.4	117494	0.68	0.14	-0.00057341	141064	56358.4	2.51	NS	NS
530	564.394	221029	16.452	0.2	0	METPA1586	G00148	G00148	(GlcN)1 (Ino(acyl)-P)1 (Man)2 (EtN)1 (P)1	Mass	Other		32881.9	65104.3	1.98	NS	NS	NS	NS	33988.6	57960.8	1.71	0.05258	7.3214e-05	0.77	0.06	953819	1.05626e+06	0.91	NS	-0.0001375	2.65438e+06	504740	5.26	NS	NS
531	568.305	1.07463e+06	7.719	0.2	0	HMDB0001097	C01079	C01079	ProtoporphyrinogenIX	Mass, RT	Other	Other	251823	305093	1.22	NS	NS	NS	NS	286428	324570	1.14	NS	NS	0	0	71605.5	199219	0.36	NS	NS	3.56145e+06	282532	12.61	NS	NS
532	570.062	772238	10.374	0.2	0	HMDB0059635	C16238	C16238	Lipoyl-AMP	Mass			232526	213548	0.92	NS	0	0.53	0.53	113179	139784	1.24	NS	-0.00024802	0.73	0.16	68797.6	71061.3	0.97	0.1	0.0022629	199460	20904.6	9.55	NS	NS
533	575.406	1.68213e+06	9.15	0.2	0	HMDB0006820	C05805	C05805	2-Hexaprenyl-3-methyl-5-hydroxy-6-methoxy-1,4-benzoquinone	Mass			251289	225900	0.9	NS	-0.00045635	0.63	0.63	1.1005e+06	1.38381e+06	1.26	NS	0.00014286	0.66	0.48	171243	317701	0.54	0.25	7.9167e-05	1.22101e+06	1.81074e+06	0.68	NS	NS
534	580.394	411553	16.871	0.2	0	METPA1673	C15967	C15967	Phoenicoxanthin	Mass, RT	Other		83109.4	94615.2	1.14	NS	-0.00050595	0.6	0.6	1.80478e+06	1.87593e+06	1.04	0.033364	4.2659e-05	0.75	0.04	25939.6	31965.5	0.82	0.07	0.0012143	2.83837e+07	1.01275e+07	2.81	NS	NS
535	584.261	1.11039e+07	10.072	0.2	3	HMDB0000054	C00486	C00486	Bilirubin	Mass, RT, Spectral Match	Other		1.4906e+06	2.67847e+06	1.8	0.026103	0.0011913	0.8	0.8	1.48105e+06	2.36581e+06	1.6	NS	0	0.5	0.95	33248.7	18303.8	1.82	NS	-0.00016806	297031	89595.2	3.32	NS	NS
536	584.261	1.04736e+07	15.888	0.2	6	METPA0710	C05913	C05913	Phytochromobilin	Mass, RT, Spectral Match	Other		197826	1.25538e+06	6.35	0.029461	0.0015413	0.82	0.82	185039	103579	0.56	NS	-9.127e-05	0.56	0.89	177225	375202	0.48	NS	-5.5556e-05	14941.2	8435.18	1.78	NS	NS
537	586.062	2.41829e+07	15.467	0.1	2	HMDB0001346	C01222	C01222	GDP-4-Dehydro-6-deoxy-D-mannose	Mass			6.02875e+06	9.64819e+06	1.61	NS	3.869e-05	0.62	0.62	9.6601e+06	9.86535e+06	1.03	NS	0	0.52	0.73	420775	587940	0.72	0.33	0.00013	691858	251795	2.75	NS	NS
538	586.276	2.28399e+06	8.955	0.2	0	METPA0687	C05786	C05786	Phycocyanobilin	Mass, RT	Other		19483.3	18741.3	0.97	NS	NS	NS	NS	552448	1.00209e+06	1.82	NS	NS	0	0	171764	37412.5	4.6	NS	NS	3.45978e+06	1.57916e+06	2.2	NS	NS
539	588.292	307332	8.984	0.2	0	HMDB0004161	C05795	C05795	D-Urobilin	Mass, RT			31980.6	9908.89	0.31	NS	NS	NS	NS	77884.8	63262.8	0.82	NS	NS	0	0	72708.1	37386	1.95	0.28	7.1429e-06	74887.7	32543.2	2.31	NS	NS
540	589.901	416056	12.513	0.2	0	HMDB0011104	C05696	C05696	3-Phosphoadenylylselenate	Mass			9.85982e+06	8.00543e+06	0.82	NS	-0.00036429	0.7	0.7	1.10715e+07	7.72305e+06	0.7	0.088727	-0.00022321	0.73	0.09	3.24391e+06	2.25151e+06	1.45	NS	0.00013532	155004	70390.4	2.21	NS	NS
541	590.308	837482	9.018	0.2	0	HMDB0004160	C05794	C05794	I-Urobilin	Mass, RT	Other		116260	95695.4	0.83	NS	0	0.55	0.55	20497.8	46514.9	2.27	NS	0	0.57	0.66	61585.8	36607.5	1.69	NS	-0.00028571	376801	466244	0.81	NS	NS
542	592.324	858219	10.919	0.2	0	HMDB0001898	C05790	C05790	I-Urobilinogen	Mass, RT			137358	124383	0.91	NS	1.1905e-05	0.58	0.58	18026.4	19530.9	1.09	NS	0.0014048	0.74	0.19	127230	163236	0.78	NS	7.1429e-05	33977	8629.84	3.94	NS	NS
543	594.135	400941	8.453	0.2	0	METPA1733	C12095	C12095	Cyanidin3-O-(6-O-p-coumaroyl)glucoside	Mass, RT	Other		59986.1	97141.1	1.62	NS	-0.00071964	0.63	0.63	25316.8	61259.5	2.42	NS	0.00020119	0.69	0.26	348465	36916.9	9.44	0.2	0	493063	533412	0.93	NS	NS
544	594.339	518333	9.034	0.2	0	HMDB0004159	C05793	C05793	L-Urobilin	Mass, RT			80383.4	122249	1.53	NS	-0.00017143	0.62	0.62	170753	288088	1.69	NS	0.00021726	0.7	0.14	167616	34871.3	4.81	0.08	0.00045319	2.70724e+06	2.25824e+06	1.2	NS	NS
545	614.133	78456.6	16.99	0.2	0	NA	C08255	C08255	D-Glycero-D-galacto-heptitol	Mass			169645	188718	1.12	NS	-0.00034524	0.56	0.56	8648.36	12940.1	1.5	NS	-0.00039286	0.68	0.32	208864	187121	1.12	0.29	-6.4935e-05	548770	144748	3.8	NS	NS
546	615.167	5.01946e+06	11.844	0.2	0	HMDB0003178	C00032	C00032	Heme	Mass			724458	1.23331e+06	1.71	NS	-0.00042579	0.78	0.78	354043	608456	1.72	NS	5.7143e-05	0.67	0.37	935269	944287	1	NS	-0.00028613	242017	275549	0.88	NS	NS
547	617.216	385161	11.125	0.2	0	HMDB0001008	C00500	C00500	Biliverdin	Mass			1.52626e+06	1.3837e+06	0.91	NS	0	0.58	0.58	906880	1.02978e+06	1.14	NS	-0.00012698	0.54	0.8	23048.8	14537.9	1.59	NS	5.5556e-05	55773.2	10418.5	5.36	NS	NS
548	627.281	635510	13.176	0.2	0	HMDB0004158	C05791	C05791	D-Urobilinogen	Mass			511724	577851	1.13	NS	0	0.55	0.55	136551	79756.2	0.59	NS	0	0.6	0.47	103787	82684.5	1.26	NS	-0.00014646	161132	61951.3	2.61	NS	NS
549	638.545	362883	18.975	0.2	0	METPA0691	C05807	C05807	2-Octaprenylphenol	Mass, RT	superpathway of chorismate metabolism;Other	Superpathway of chorismate metabolism;Other	111647	152138	1.37	NS	-0.00025198	0.65	0.65	10793.3	24506.6	2.28	NS	-0.00011607	0.57	0.9	342892	107159	3.2	NS	3.9683e-05	31346.3	53000.1	0.6	NS	NS
550	651.803	232189	1.169	0.2	0	HMDB0000265	C02465	C02465	Liothyronine	Mass			135078	122814	0.91	NS	0.00075238	0.66	0.66	1.4758e+06	1.43204e+06	0.98	NS	-0.000125	0.55	0.89	59699	134700	0.45	NS	-0.00013393	74639.8	17980.6	4.16	NS	NS
551	672.106	1.04065e+06	0.712	0.2	0	HMDB0060431	C11278	C11278	Aflatoxin B1exo-8,9-epoxide-GSH	Mass			618517	621228	1.01	NS	-7.7381e-06	0.55	0.55	90286.1	61794.4	0.69	0.093348	0.00022143	0.77	0.1	149512	148103	1.01	NS	-0.000125	3.30465e+06	745117	4.44	NS	NS
552	703.253	134340	10.835	0.2	14	HMDB0012290	C04144	C04144	Tetrahydropteroyltri-L-glutamate	Mass, RT	aspartate superpathway;Other	Aspartate superpathway;Other	76102.7	67118.5	0.89	NS	0	0.6	0.6	4.60297e+07	4.30591e+07	0.94	NS	NS	0	0	2.56558e+06	1.06411e+06	2.42	NS	-0.00025893	80277.2	16938.9	4.74	NS	NS
553	718.566	141829	15.389	0.2	7	HMDB0001892	C05377	C05377	menaquinol-8	Mass, RT	superpathway of chorismate metabolism;Other	Superpathway of chorismate metabolism;Other	78897.2	81652.4	1.04	NS	-0.00015476	0.55	0.55	99859.5	72688.3	0.73	NS	-0.00018452	0.57	0.67	217139	170529	1.28	NS	-6.25e-05	43891.7	20762.2	2.12	NS	NS
554	761.032	621483	20.867	0.2	0	HMDB0059628	C19848	C19848	Adenylyl-molybdopterin	Mass			128302	149928	1.17	NS	NS	NS	NS	2.36949e+06	2.06318e+06	0.88	0.018831	0.00047639	0.83	0.02	301095	90322.4	3.34	0.35	2.6389e-05	752389	10802.6	69.65	NS	NS
555	781.043	386959	20.035	0.2	70	HMDB0000217	C00006	C00006	NADP	Mass			140797	188085	1.34	NS	-0.00014286	0.63	0.63	104516	146536	1.41	NS	-0.00025714	0.64	0.78	62308.7	34789.8	1.8	NS	0.00065278	528980	163819	3.23	NS	NS
556	790.507	363431	14.736	0.2	14	METPA0514	C04574	C04574	Nonaprenyldiphosphate	Mass, RT	Other	Other	227481	192117	0.85	NS	-4.1667e-05	0.68	0.68	6.91342e+06	1.44416e+07	2.09	NS	-0.00020179	0.57	0.72	83841.9	65030.9	1.29	NS	0.0025141	239722	8225.81	29.15	NS	NS
557	811.656	517224	20.592	0.2	21	HMDB0000248	C01829	C01829	Thyroxine	Mass			185199	202831	1.1	NS	-0.00037679	0.58	0.58	505665	2.35503e+06	4.66	NS	NS	0	0	2.42123e+06	1.75363e+06	1.39	NS	-0.00014286	25162.9	45411.1	0.56	NS	NS
558	867.5	170982	8.317	0.2	0	HMDB0034202	C10820	C10820	Solanine	Mass, RT	Other		50339.8	59798.7	1.19	NS	NS	NS	NS	1.17069e+06	1.33144e+06	1.14	NS	0.00012857	0.53	0.92	2.63185e+06	1.00186e+06	2.63	NS	NS	339863	3.45247e+06	0.1	NS	NS
559	902.153	85442.3	7.246	0.2	0	HMDB0003943	C05269	C05269	3-Oxohexanoyl-CoA	Mass			2.8204e+06	2.62316e+06	0.94	NS	NS	NS	NS	2.66608e+06	2.72644e+06	1.03	NS	NS	0	0	75739.5	774730	0.1	NS	NS	27736.5	16919	1.64	NS	NS
560	1009.77	7.22572e+06	16.864	0.2	13	METPA1625	G13036	G13036	(GlcA)2 (GlcN)1 (GlcNAc)1 (S)3	Mass			1.39001e+06	2.88829e+06	2.08	NS	-0.00037976	0.6	0.6	740753	888483	1.2	NS	0.0011042	0.75	0.23	68704.6	295968	0.24	NS	5.5556e-05	21362.4	1.81452e+06	0.02	NS	NS
561	1045.54	279718	6.337	0.2	0	HMDB0001035	C02135	C02135	AngiotensinII	Mass, RT			6702.42	7945.37	1.19	NS	-0.00026786	0.53	0.53	5.23603e+06	4.51796e+06	0.87	NS	-0.00019286	0.52	0.95	117726	15184.2	7.76	0.91	-0.00036012	75739.5	880989	0.09	NS	NS
562	1059.56	799584	7.37	0.2	0	HMDB0004246	C00306	C00306	Bradykinin	Mass, RT			209727	102601	0.49	NS	-8.5714e-05	0.72	0.72	305363	80804.8	0.27	0.015182	0.0010006	0.8	0.02	164807	150889	1.1	NS	-0.00020101	83474.8	322634	0.26	NS	NS
563	1185.87	4.92969e+06	16.802	0.2	10	METPA1624	G13035	G13035	(GlcA)2 (GlcN)1 (GlcNAc)1 (LIdoA)1 (S)3	Mass			786542	1.64561e+06	2.1	NS	-4.4048e-05	0.78	0.78	387317	465824	1.21	NS	-0.00021429	0.62	0.51	1.44535e+06	738442	1.96	NS	-6.25e-05	#DIV/0!	#DIV/0!	#DIV/0!	NS	NS
